# Supplementary material for: Dataset for reproducing absorption spectra of methyl orange from the RGB values of microscopic images
Source: Data Brief. 2020 Jul 5;31:105998. doi: 10.1016/j.dib.2020.105998 (PMC7363659; doi:10.1016/j.dib.2020.105998)
Supplement: Supplementary file 2 [file mmc2.zip]

Archive with 9 entries (9 files):
- 0. Description of dataset.docx
- 1. Microscopic_Images_of_Standard_Solutions.zip
- 2. Spectrophotometric_spectra_of_standard_solutions.xlsx
- 3. RGB_values_of_standard_solutions.xlsx
- 4. MO_PCA_Results.kyp
- 5. Microscopic_Images_of_Sample_solutions.zip
- 6. RGB_values_of_sample_solutions.xlsx
- 7. Calculation_sheet_for_reproducing_absorption_spectra.zip
- 8. Spectrophotometric_spectra_of_sample_solutions.xlsx
