# Supplementary material for: Dataset for reproducing absorption spectra of methyl orange from the RGB values of microscopic images
Source: Data Brief. 2020 Jul 5;31:105998. doi: 10.1016/j.dib.2020.105998 (PMC7363659; doi:10.1016/j.dib.2020.105998)
Supplement: Supplementary file 2 [file mmc2.zip › 2. Spectrophotometric_spectra_of_standard_solutions.xlsx]

## Sheet: Spectra of standard solutions
Spectrophotometric data			From 700 nm to 350 nm
Wavelength [nm]	pH 1.536	pH 2.039	pH 2.495	pH 2.972	pH 3.510	pH 4.055	pH 4.556	pH 5.065	pH 5.546	pH 5.934	pH 6.544
700	0.000592119	0.000974867	0.00112656	0.00149898	0.00136587	0.00426731	0.000896464	0.00129852	0.00220579	0.00194106	0.00109871
699.5	0.000597346	0.000981222	0.00114688	0.00151104	0.00138191	0.00427461	0.000916303	0.00132239	0.00221357	0.00195009	0.00110839
699	0.000614155	0.00100106	0.00116642	0.00153919	0.00139777	0.00428952	0.000921708	0.00133439	0.00222652	0.00195514	0.00111492
698.5	0.000620867	0.00100474	0.00117111	0.00155267	0.00140222	0.00429255	0.000932161	0.00133991	0.00222307	0.00196625	0.00110987
698	0.000639873	0.00102767	0.00118216	0.00156324	0.00141048	0.00430182	0.000949743	0.00135304	0.00223727	0.00197611	0.00112746
697.5	0.000666008	0.00104596	0.00119831	0.00159615	0.00142444	0.00431364	0.000974035	0.00137537	0.00225206	0.00200165	0.00114593
697	0.000664166	0.00104763	0.00119071	0.00159597	0.00142562	0.00431536	0.000978015	0.00138607	0.00225467	0.00200171	0.00114605
696.5	0.000665948	0.00106378	0.00120562	0.00160025	0.00143245	0.00431809	0.00098045	0.00139634	0.00226584	0.00200949	0.00116262
696	0.000687509	0.00108012	0.00121293	0.00161427	0.00146085	0.00433835	0.000989597	0.00142034	0.00227712	0.00202932	0.00118008
695.5	0.00070218	0.00108914	0.00121649	0.00161694	0.00145716	0.00435456	0.000984549	0.00142847	0.00227516	0.00203705	0.00119867
695	0.0006963	0.00109419	0.00122148	0.00161569	0.00146049	0.00436086	0.000979856	0.00142515	0.00229506	0.00204596	0.00120687
694.5	0.000689766	0.00109497	0.0012368	0.00162222	0.0014675	0.00437784	0.000977896	0.00142545	0.00230611	0.00205172	0.00119428
694	0.000701051	0.00110542	0.00125991	0.00163749	0.00147884	0.00439246	0.000985558	0.00143566	0.0023231	0.00204821	0.00119689
693.5	0.000690182	0.00109063	0.0012431	0.00163113	0.00146197	0.00439156	0.000979559	0.00142853	0.00231348	0.00204061	0.0011761
693	0.000694161	0.00110156	0.00124821	0.00163814	0.00147819	0.00439655	0.000983539	0.00144386	0.00231858	0.00204465	0.00119059
692.5	0.000699982	0.00108974	0.0012469	0.00163428	0.00147552	0.00440231	0.000971481	0.00144184	0.00231704	0.00204916	0.00119
692	0.000696359	0.00109318	0.00123859	0.0016369	0.00147522	0.00440249	0.000971066	0.00144326	0.00232185	0.00204043	0.00118816
691.5	0.000700754	0.00109503	0.00124298	0.00164194	0.0014865	0.00440956	0.000975223	0.00144303	0.00232042	0.0020434	0.0011862
691	0.000700517	0.00110203	0.00123977	0.00164218	0.00148995	0.00440451	0.000975342	0.00144534	0.00231787	0.00204554	0.00118964
690.5	0.000700101	0.00109122	0.00122249	0.00164147	0.00147944	0.00439721	0.000966373	0.00144136	0.00230795	0.00203241	0.00118549
690	0.000692261	0.00108956	0.00122795	0.00164396	0.00148353	0.00439287	0.000959424	0.00144962	0.00230623	0.00204863	0.00118596
689.5	0.000690538	0.00108879	0.00121887	0.00163482	0.00147884	0.00438996	0.000955742	0.00145128	0.00230878	0.00203473	0.00118168
689	0.000694577	0.00109811	0.0012216	0.00162763	0.00148526	0.00439246	0.000961859	0.00145639	0.00230783	0.00203835	0.00119243
688.5	0.000688816	0.00110471	0.00121851	0.0016306	0.00147997	0.00439382	0.000968274	0.0014596	0.00230878	0.00203853	0.00120503
688	0.000690835	0.00111201	0.00120883	0.00163969	0.00148425	0.00440505	0.000974392	0.00146435	0.00231235	0.00203711	0.00121132
687.5	0.000695527	0.00109758	0.00117883	0.00162971	0.00146845	0.00440077	0.000964057	0.00144445	0.0023086	0.00202837	0.00120241
687	0.000672541	0.00108784	0.00116095	0.00161195	0.00145247	0.0043962	0.000952059	0.00143281	0.0022972	0.00200782	0.00118222
686.5	0.000658702	0.0010699	0.0011464	0.00161017	0.00143269	0.00438556	0.00093228	0.00140846	0.00228508	0.00199149	0.00116606
686	0.000654544	0.00107738	0.00113791	0.00161011	0.00143055	0.00439061	0.000923608	0.0014059	0.00228639	0.00200212	0.00116832
685.5	0.000649733	0.00107566	0.00112775	0.0016132	0.00142455	0.00437761	0.00092147	0.00140739	0.00228009	0.00199286	0.00116476
685	0.000644031	0.00106758	0.0011151	0.0015914	0.00141226	0.004376	0.000920223	0.00139765	0.00227006	0.00198098	0.00115573
684.5	0.000644803	0.00106723	0.00111498	0.00159253	0.00140519	0.00437939	0.000913273	0.00139676	0.0022637	0.00198282	0.00114694
684	0.000649733	0.00106919	0.00110595	0.00159556	0.00140181	0.00437571	0.000908819	0.00138381	0.00225182	0.00198288	0.00114296
683.5	0.000662978	0.00106271	0.00110601	0.00160684	0.00140258	0.00438966	0.000899375	0.00136955	0.0022498	0.00198614	0.00115703
683	0.000653119	0.00104757	0.00108018	0.00158629	0.00137514	0.00436697	0.000887733	0.00136171	0.00223282	0.0019726	0.00113809
682.5	0.000661553	0.00105695	0.0010939	0.00159175	0.00137294	0.00437618	0.000897355	0.00137044	0.00222836	0.0019729	0.00114064
682	0.000654485	0.00104656	0.00110079	0.00159068	0.00136664	0.00437309	0.000888802	0.0013575	0.00222076	0.00196939	0.0011252
681.5	0.000635775	0.00103486	0.00108956	0.00158106	0.0013613	0.00436988	0.000874369	0.00133623	0.00221244	0.00194427	0.00110192
681	0.000616115	0.00100249	0.00107085	0.00155303	0.0013417	0.00434197	0.00084473	0.0013098	0.00219492	0.00192853	0.00106634
680.5	0.000628232	0.00100266	0.00106741	0.00156615	0.00135851	0.00434892	0.000860411	0.00130677	0.00220906	0.00191932	0.00107762
680	0.00060287	0.000980034	0.00105505	0.00154632	0.00134205	0.00431981	0.000846869	0.00127096	0.00219355	0.00189289	0.00105939
679.5	0.000588199	0.000957583	0.0010443	0.00153515	0.00134639	0.00429873	0.000821388	0.00125884	0.00218678	0.00188618	0.0010468
679	0.000591287	0.000940358	0.00102577	0.00152743	0.00133047	0.00429018	0.000805826	0.00124452	0.00216772	0.00187507	0.00103403
678.5	0.000592178	0.000927113	0.00102423	0.00153064	0.0013294	0.00427735	0.000812181	0.00124441	0.00217122	0.00187258	0.00103106
678	0.000579883	0.000904067	0.00101347	0.00152476	0.00131936	0.00428263	0.000798283	0.00123443	0.0021692	0.00187175	0.00103112
677.5	0.000589565	0.000919926	0.0010212	0.0015304	0.00133029	0.0042881	0.000807489	0.00125147	0.00219272	0.00189842	0.0010525
677	0.000595861	0.000912026	0.00101365	0.00152624	0.00132637	0.00429196	0.000802143	0.00124732	0.00219795	0.00189242	0.00103498
676.5	0.000606018	0.000930676	0.00102523	0.0015358	0.00133588	0.00428661	0.00081135	0.00125646	0.0022068	0.00190067	0.00104377
676	0.000610769	0.000943565	0.00103379	0.00153925	0.00133778	0.00428661	0.000819962	0.00127161	0.00222159	0.0019141	0.0010484
675.5	0.000614155	0.000941546	0.00102619	0.00154382	0.00133023	0.00428887	0.000815567	0.00126662	0.00222302	0.00191059	0.00104222
675	0.000633043	0.000951524	0.00103569	0.0015557	0.00133499	0.00429938	0.000813132	0.0012649	0.00223466	0.00191558	0.00103367
674.5	0.000638389	0.000959602	0.00104608	0.00155344	0.00133564	0.0042973	0.000808142	0.00126472	0.00224054	0.00192158	0.00103462
674	0.000644031	0.000937745	0.00104097	0.0015503	0.00132548	0.0042821	0.000800065	0.00125433	0.00222806	0.00189681	0.00102535
673.5	0.000646169	0.000945585	0.00104977	0.00155772	0.00133653	0.00430009	0.000818893	0.0012583	0.00222765	0.00191059	0.0010282
673	0.000654841	0.00094018	0.00104828	0.00156289	0.00134217	0.00430211	0.000824536	0.00126419	0.00223917	0.00190816	0.00103195
672.5	0.000669571	0.000954672	0.00107216	0.00158599	0.00136023	0.00431952	0.000833504	0.00129014	0.00226697	0.00192604	0.0010462
672	0.000668977	0.000954554	0.00107139	0.00158676	0.00135631	0.0043172	0.000828337	0.00128111	0.00226477	0.00192538	0.00104311
671.5	0.000653594	0.000957523	0.00109182	0.00159146	0.00136338	0.00431892	0.000830119	0.00129091	0.0022694	0.001928	0.00105547
671	0.000644566	0.000960612	0.0011053	0.00160518	0.00136831	0.00432724	0.000820378	0.00129863	0.00227612	0.00193197	0.00106271
670.5	0.000652168	0.000978965	0.00112175	0.00162442	0.00139652	0.00435266	0.000849304	0.00132643	0.00230742	0.00194908	0.0010813
670	0.000662088	0.000967621	0.00113458	0.00163749	0.00140662	0.0043466	0.000855422	0.00133576	0.00231627	0.0019448	0.0010879
669.5	0.000674501	0.000968512	0.00114189	0.00163369	0.00140448	0.00436032	0.000869617	0.0013332	0.0023285	0.0019552	0.00110096
669	0.00067753	0.000977421	0.00115009	0.00165364	0.00141178	0.0043608	0.000864747	0.00134211	0.0023291	0.00196173	0.00110548
668.5	0.000664404	0.00097166	0.00114409	0.00166089	0.00140763	0.00435907	0.000866113	0.00134021	0.00233801	0.0019587	0.00110388
668	0.000648248	0.000971363	0.00114652	0.0016695	0.00141006	0.00437422	0.000855659	0.00133695	0.00235577	0.00197171	0.00110358
667.5	0.000644328	0.00097065	0.00114171	0.00165941	0.00141214	0.00436864	0.000853402	0.00133142	0.00234953	0.00196227	0.00109687
667	0.000642487	0.000975164	0.00114236	0.00166505	0.00142657	0.00437517	0.00085952	0.00132216	0.00235725	0.0019723	0.00110025
666.5	0.000634409	0.000954257	0.00113268	0.00165994	0.00142242	0.00436151	0.000843424	0.00130701	0.00235398	0.00195134	0.00109247
666	0.000632805	0.000944575	0.0011173	0.00166018	0.00141826	0.00435622	0.000842058	0.0013095	0.00235582	0.00194534	0.00110233
665.5	0.000623064	0.000928419	0.00110732	0.00164652	0.00140394	0.00435046	0.000826318	0.00129382	0.00234424	0.00193328	0.00108825
665	0.000651099	0.000967324	0.0011347	0.00167752	0.00142467	0.00437505	0.000858985	0.00132002	0.00236628	0.00195377	0.00112253
664.5	0.000640349	0.000964295	0.00113013	0.001678	0.00141594	0.00437654	0.000849601	0.00132002	0.00235386	0.00195947	0.00110803
664	0.000657811	0.000976471	0.00113696	0.00169789	0.00142509	0.0043915	0.000851145	0.00133267	0.00235066	0.0019691	0.00110459
663.5	0.00066286	0.000994408	0.00113423	0.00171233	0.00142075	0.00439216	0.000869558	0.00133564	0.00235476	0.00196268	0.00109883
663	0.000664226	0.0010013	0.00113975	0.00172771	0.00143222	0.00439145	0.000884704	0.00133843	0.00236367	0.00197409	0.00111029
662.5	0.000672244	0.0010105	0.00114361	0.00173318	0.00144528	0.00439346	0.000888624	0.00134686	0.00237032	0.00198418	0.00112039
662	0.000680975	0.00102333	0.00114801	0.00174096	0.00145057	0.0043918	0.000890228	0.00135399	0.00237145	0.00198074	0.0011167
661.5	0.00067563	0.0010348	0.00116036	0.0017526	0.00145099	0.00439489	0.000891356	0.00134871	0.00236105	0.00195609	0.00111967
661	0.000666899	0.00104335	0.00117462	0.00175676	0.00145312	0.00440012	0.000889277	0.00134271	0.00236266	0.00195455	0.00113209
660.5	0.000660484	0.00103551	0.00117093	0.0017599	0.00145033	0.00440796	0.000877992	0.00133374	0.00235048	0.00195264	0.00112864
660	0.000647714	0.00101912	0.0011628	0.00175682	0.00144701	0.00440107	0.000853046	0.00131592	0.00233771	0.00194629	0.001123
659.5	0.000655792	0.00103034	0.00117824	0.00176899	0.00146102	0.00440338	0.000867538	0.00132447	0.00235084	0.00194195	0.001129
659	0.000644031	0.00102209	0.00116464	0.00177262	0.00145229	0.00439234	0.00087033	0.00132625	0.00234686	0.00193275	0.00113886
658.5	0.000640349	0.00102042	0.0011644	0.00178129	0.00144469	0.00439335	0.000870271	0.00133154	0.00235095	0.00193524	0.00114023
658	0.000644209	0.00103997	0.00116458	0.00178628	0.00145063	0.0044022	0.000877161	0.00134419	0.00236355	0.00194825	0.00115056
657.5	0.000647714	0.00105262	0.00117681	0.00179869	0.00144606	0.00440261	0.000870508	0.00133819	0.00237204	0.00194166	0.00116024
657	0.000652941	0.0010443	0.00117883	0.00181009	0.00144623	0.00440659	0.000862193	0.00132875	0.00237608	0.00193833	0.00115608
656.5	0.000643912	0.00103967	0.00116179	0.00180427	0.00142503	0.00438836	0.000846987	0.00131259	0.00236337	0.00192057	0.00114361
656	0.000636072	0.00104145	0.0011647	0.00182417	0.00142129	0.0043823	0.000850135	0.00131996	0.00237406	0.00192372	0.00114308
655.5	0.000643497	0.00104864	0.00115899	0.00183225	0.00142937	0.00439507	0.000858273	0.00131586	0.00239307	0.0019293	0.00113209
655	0.000656089	0.00106562	0.00116428	0.00184918	0.00144267	0.0044022	0.000881021	0.00132364	0.00240726	0.00194261	0.00114129
654.5	0.000642724	0.00107133	0.00116951	0.00183991	0.00143085	0.00439014	0.00087128	0.00131693	0.00240257	0.0019372	0.00114052
654	0.00064706	0.00108766	0.00118056	0.00184953	0.00143014	0.00440784	0.000876567	0.00132239	0.00241166	0.0019457	0.00114349
653.5	0.000644803	0.00109568	0.00117937	0.00186652	0.00144297	0.00441004	0.000871518	0.00132287	0.00241552	0.00194201	0.0011293
653	0.000649555	0.00109105	0.0011837	0.00187858	0.00144629	0.00441217	0.000871221	0.00132281	0.00241861	0.00194463	0.00112413
652.5	0.000658524	0.00107768	0.00118483	0.00187329	0.00144718	0.00441318	0.0008733	0.0013104	0.00241742	0.0019375	0.00112253
652	0.000676699	0.00108184	0.00118994	0.00187234	0.00145526	0.00441182	0.000889396	0.001318	0.002417	0.00193892	0.00112074
651.5	0.000676164	0.00108291	0.0011843	0.00186628	0.00144184	0.00440475	0.000881021	0.00130778	0.00241385	0.00194201	0.00110364
651	0.000687034	0.00109699	0.00120693	0.0018847	0.00146322	0.00442328	0.000890762	0.00132875	0.00243019	0.00194896	0.00110554
650.5	0.000695468	0.00110269	0.00121055	0.001886	0.00146916	0.00443094	0.000895098	0.00134247	0.00244112	0.00195924	0.0011135
650	0.000700933	0.00110126	0.00121625	0.00188891	0.00146815	0.00443581	0.000896167	0.00134288	0.00244444	0.00196648	0.00110197
649.5	0.00071893	0.00112823	0.00123722	0.00191998	0.00148056	0.00444918	0.000919213	0.00136082	0.00246416	0.00198555	0.00112383
649	0.000716375	0.0011075	0.00122617	0.00190614	0.00146993	0.00444484	0.000901038	0.00135043	0.00245834	0.00197266	0.00111326
648.5	0.000716732	0.00111065	0.00123526	0.00191059	0.00146916	0.0044408	0.0008989	0.00134989	0.0024669	0.00196221	0.00111665
648	0.000719108	0.00111344	0.00124357	0.00190673	0.00146779	0.00444057	0.000910185	0.00136664	0.0024802	0.00196939	0.00112769
647.5	0.00071792	0.00111665	0.00125005	0.00190626	0.00147035	0.00444757	0.000911076	0.00136385	0.00248958	0.0019691	0.00113714
647	0.000730096	0.00113274	0.00126704	0.00190507	0.00147605	0.00446486	0.000903295	0.00137716	0.00249731	0.00196524	0.0011353
646.5	0.000723384	0.00113916	0.00126579	0.00190453	0.00146358	0.00447264	0.000898424	0.00136837	0.00248596	0.00195526	0.00113292
646	0.000726532	0.00114735	0.00127969	0.00191843	0.00146441	0.00447228	0.000908878	0.00136183	0.00249184	0.00196892	0.00113565
645.5	0.000721424	0.00112591	0.00126288	0.00191653	0.00145306	0.00446902	0.000894148	0.00134615	0.00247313	0.00196975	0.00111142
645	0.000731581	0.00112983	0.00126626	0.00193667	0.00145556	0.00447121	0.00089391	0.00135162	0.00246963	0.00197593	0.00111831
644.5	0.000722553	0.00113874	0.0012646	0.00193245	0.00145205	0.00446599	0.000890881	0.00134924	0.00247343	0.00197284	0.00110702
644	0.000749697	0.00115507	0.00127102	0.00194047	0.0014536	0.00446961	0.000906027	0.00134989	0.00249333	0.00198014	0.00111528
643.5	0.000750825	0.00115686	0.00127939	0.00193489	0.00145265	0.0044765	0.000906443	0.00134574	0.00248745	0.00198905	0.00112449
643	0.00076704	0.00115246	0.00129768	0.00194445	0.00145372	0.00447977	0.000908937	0.00134746	0.00249172	0.00199446	0.00112163
642.5	0.00078088	0.00115959	0.00130849	0.00195526	0.00147664	0.00449545	0.000921411	0.00135898	0.00250823	0.00200646	0.00112698
642	0.000785928	0.00116434	0.00131485	0.00196048	0.00148003	0.00451059	0.000926875	0.00134972	0.00251637	0.00200729	0.00112668
641.5	0.000794184	0.00116404	0.00131527	0.00195449	0.00149328	0.00451457	0.000924559	0.00136344	0.002514	0.00201317	0.00113013
641	0.00079852	0.00118353	0.00132596	0.00196975	0.0014985	0.00453566	0.000931627	0.00137139	0.00249814	0.00202047	0.00112686
640.5	0.000815092	0.00119546	0.001343	0.0019824	0.00152695	0.00455229	0.000945228	0.00137989	0.00250521	0.00203586	0.00112686
640	0.000829763	0.00120455	0.0013477	0.00198668	0.00153562	0.00456785	0.000943803	0.00137959	0.0025099	0.0020342	0.00113684
639.5	0.000838672	0.00121964	0.00136551	0.00200266	0.00154768	0.00457528	0.000944219	0.00138803	0.00250687	0.00203479	0.00114296
639	0.0008575	0.0012352	0.00138797	0.00201709	0.00155618	0.00458609	0.000947426	0.00138915	0.00251002	0.00203497	0.00115555
638.5	0.000871518	0.00124987	0.00139486	0.00203378	0.00157518	0.00460361	0.000956395	0.00139806	0.00252694	0.00203265	0.00116678
638	0.000876804	0.00124845	0.00140721	0.00203532	0.00158641	0.00459393	0.000952653	0.00139575	0.00252843	0.00201881	0.00116814
637.5	0.000892425	0.00124744	0.00141951	0.00203794	0.0015813	0.00459511	0.000958177	0.00140139	0.00252742	0.00201715	0.00116784
637	0.000902285	0.0012649	0.00143032	0.00204893	0.00159158	0.00461103	0.000973798	0.00140941	0.00254114	0.00202469	0.00117699
636.5	0.000913749	0.00128824	0.00144956	0.0020617	0.00160369	0.00461252	0.00096572	0.00141582	0.00254429	0.0020301	0.00118543
636	0.000913511	0.00129299	0.00146114	0.00207185	0.00160268	0.00461555	0.000958117	0.0014242	0.00254464	0.00201946	0.00118929
635.5	0.000913689	0.00130113	0.00147255	0.00209098	0.00160446	0.00460943	0.000955979	0.00143032	0.00255896	0.00200996	0.00118875
635	0.000927885	0.00130731	0.00147338	0.00210191	0.00160233	0.00461382	0.000953187	0.00141879	0.00255219	0.0020156	0.0011976
634.5	0.000947485	0.00132863	0.00149357	0.00212157	0.00161819	0.00462356	0.000955979	0.00142129	0.00255516	0.00201691	0.00120194
634	0.000958414	0.00135286	0.00150498	0.00213653	0.00162911	0.00462594	0.000954554	0.00141523	0.00256009	0.0020086	0.0012058
633.5	0.000957939	0.00135459	0.00150284	0.00212911	0.00162513	0.00461543	0.000939348	0.00140418	0.00255219	0.00200503	0.00118828
633	0.000968868	0.00137015	0.00151032	0.00214841	0.00162276	0.0046086	0.000930082	0.00139171	0.00255136	0.00199297	0.00117652
632.5	0.000992032	0.00138001	0.00151721	0.00216445	0.00162983	0.00461834	0.000930736	0.0013885	0.0025447	0.0019966	0.00117717
632	0.00100599	0.00138589	0.00152677	0.00218037	0.00161991	0.00461947	0.000919451	0.00137466	0.00253271	0.00197658	0.00116452
631.5	0.00103414	0.00140074	0.0015421	0.00221256	0.00163571	0.0046282	0.000924024	0.00138814	0.00253241	0.00197605	0.00116078
631	0.00104282	0.00141083	0.00155125	0.00223311	0.00163363	0.00462054	0.000925568	0.00138494	0.00252089	0.00197646	0.0011603
630.5	0.001068	0.00142711	0.0015778	0.00226144	0.00164967	0.00462065	0.000924856	0.00139242	0.00253888	0.00197706	0.00116345
630	0.00109603	0.00143946	0.00159526	0.00227332	0.00167509	0.00463675	0.000933587	0.00140507	0.00254874	0.0019805	0.00117313
629.5	0.00111825	0.00145621	0.00161266	0.00228811	0.00168334	0.00463247	0.000929191	0.00139771	0.00255575	0.00198157	0.00117378
629	0.00114438	0.00147385	0.00162252	0.00229061	0.00169184	0.00464121	0.000942912	0.0014027	0.00256145	0.00197925	0.00116226
628.5	0.00118358	0.00149084	0.00165852	0.00231443	0.00171821	0.00466253	0.000954613	0.00141351	0.002582	0.00198288	0.00117165
628	0.00120283	0.00150961	0.00168168	0.00233403	0.00172937	0.00467672	0.000965126	0.00141921	0.00257327	0.00197415	0.00117052
627.5	0.00122368	0.00152743	0.00168827	0.00234882	0.00173383	0.00467696	0.000957939	0.0014242	0.00257018	0.00196351	0.00115692
627	0.0012349	0.00156164	0.00170271	0.00235428	0.00174345	0.00467999	0.000952712	0.00142788	0.00257909	0.00195864	0.00114706
626.5	0.00126674	0.0016006	0.00173151	0.00238629	0.00176056	0.00469015	0.000967146	0.00143519	0.00257767	0.00195841	0.00116125
626	0.00129935	0.0016366	0.00177066	0.00242449	0.0017823	0.00470102	0.000973798	0.00145235	0.00259757	0.00197438	0.00117135
625.5	0.00132518	0.00166107	0.00180101	0.00244955	0.00179756	0.0047129	0.000978965	0.0014498	0.00260202	0.00196631	0.00116921
625	0.0013474	0.00169237	0.00183047	0.00246048	0.00181164	0.00471907	0.000979856	0.00144813	0.00262138	0.00196298	0.00117372
624.5	0.00136801	0.00171156	0.00185209	0.00248103	0.00181093	0.00471729	0.000980034	0.00142907	0.00261919	0.00195674	0.00117533
624	0.00139694	0.00175159	0.00189099	0.00249927	0.00182779	0.00471919	0.000983955	0.00142836	0.00261224	0.00195098	0.00116357
623.5	0.00144297	0.00179132	0.00192158	0.00253193	0.00184122	0.00472656	0.00100546	0.00144754	0.00262061	0.00196209	0.00117913
623	0.00148247	0.0018316	0.00194724	0.00256828	0.00186319	0.00473036	0.00100938	0.00144938	0.00263701	0.00197723	0.00118394
622.5	0.00153313	0.00185945	0.0019808	0.00260285	0.00187044	0.0047322	0.00100403	0.00144962	0.00262893	0.00199018	0.0011761
622	0.00156402	0.00188933	0.00199672	0.00262691	0.00187264	0.00473149	0.000997794	0.00144107	0.00261936	0.00199351	0.00115543
621.5	0.00159781	0.00192835	0.00202659	0.00265488	0.00188119	0.00474646	0.000996784	0.00143917	0.00262358	0.00198632	0.00116202
621	0.00165727	0.00196589	0.00207874	0.00268636	0.00189972	0.00476113	0.000994527	0.00144309	0.00262673	0.0019808	0.00116131
620.5	0.00170413	0.00200883	0.00211325	0.00272343	0.00192069	0.00477324	0.00100961	0.00145538	0.00263	0.00199101	0.00115531
620	0.00182162	0.00204667	0.00217122	0.00299772	0.00197391	0.00484553	0.00108172	0.00153485	0.00259525	0.0019375	0.001318
619.5	0.00186741	0.00210387	0.00222432	0.00304215	0.00200224	0.00485652	0.00109336	0.00154281	0.00259727	0.00194546	0.00132851
619	0.00192461	0.00215994	0.0022852	0.00308622	0.00204572	0.00487736	0.00110595	0.00156164	0.0026098	0.00195942	0.00133564
618.5	0.00199464	0.00222402	0.00235084	0.00313849	0.00208183	0.00490029	0.00111605	0.00157631	0.00263338	0.0019726	0.00135304
618	0.0020617	0.00228764	0.00242253	0.00318143	0.00212739	0.00493076	0.00113922	0.00158522	0.00266474	0.00198864	0.00136658
617.5	0.00214271	0.00236865	0.00249113	0.00323524	0.00215572	0.00494977	0.00115822	0.00159229	0.00267199	0.00199915	0.00138422
617	0.0022122	0.00242995	0.00254096	0.00328383	0.00218773	0.00495868	0.00116624	0.00159686	0.00267353	0.00200711	0.0013771
616.5	0.00228562	0.00250289	0.00260547	0.00334584	0.00223454	0.00496373	0.00118614	0.00161516	0.00268031	0.00201751	0.00138642
616	0.00235517	0.00256668	0.00267199	0.00339413	0.00226721	0.00497846	0.00118198	0.00163238	0.00268345	0.00202683	0.00138434
615.5	0.00243239	0.00263522	0.00273234	0.00344194	0.00229821	0.00499045	0.0011897	0.0016325	0.00268143	0.00202831	0.00138381
615	0.00250093	0.0027125	0.00278449	0.00348239	0.00232601	0.00499396	0.00119517	0.00163018	0.00267662	0.00202837	0.00137318
614.5	0.00260143	0.00280771	0.00286711	0.00355473	0.00237477	0.0050271	0.00122956	0.00165953	0.00270288	0.00204144	0.00139129
614	0.00267342	0.00288059	0.00292514	0.00360641	0.00239176	0.00504884	0.0012368	0.00165163	0.0026967	0.00205225	0.00139052
613.5	0.0027729	0.00298946	0.00300841	0.00367608	0.0024432	0.00508163	0.00125902	0.00165976	0.0027087	0.00207666	0.00141137
613	0.00286758	0.00309305	0.00308141	0.00374153	0.00248483	0.00509368	0.00126775	0.00165881	0.00272527	0.00207916	0.00141665
612.5	0.00297141	0.00320008	0.00318161	0.00382623	0.00253027	0.00511697	0.00129222	0.00167657	0.00273839	0.00209692	0.00143055
612	0.00308853	0.0033067	0.00327771	0.00391414	0.00259281	0.00514073	0.0013117	0.00169166	0.00275503	0.00210945	0.00144499
611.5	0.0031958	0.00342745	0.00337969	0.004004	0.00265435	0.00517238	0.00132198	0.00171423	0.00276815	0.00211581	0.00146031
611	0.0033159	0.00354778	0.00349421	0.00409559	0.00272058	0.00520683	0.00134009	0.001727	0.00277837	0.0021167	0.00147433
610.5	0.00343547	0.00366866	0.00360142	0.00417067	0.00276067	0.0052401	0.00134603	0.00173496	0.00278876	0.0021221	0.00148413
610	0.00357125	0.00380556	0.0037233	0.00426446	0.00282571	0.00526795	0.00135821	0.00175278	0.00279809	0.00213416	0.00151145
609.5	0.00371035	0.00392786	0.00384441	0.00435177	0.0028772	0.00529878	0.00137145	0.00176074	0.00280278	0.00213024	0.00152945
609	0.00384785	0.00405901	0.00396599	0.00446254	0.00293583	0.00532895	0.00138102	0.00176567	0.00280694	0.00214022	0.00155344
608.5	0.00400365	0.00420815	0.00410284	0.00457409	0.00300128	0.00536869	0.00139634	0.0017823	0.00282303	0.00215156	0.00156615
608	0.00415398	0.00436371	0.00423898	0.0046753	0.00306691	0.00539589	0.00141327	0.0017877	0.00281377	0.00214164	0.0015633
607.5	0.00430663	0.00452295	0.00438123	0.00479249	0.00312007	0.00542405	0.00143459	0.00180505	0.00282238	0.00214521	0.00156122
607	0.00448654	0.00471195	0.00455342	0.00491781	0.00320156	0.00546123	0.00146411	0.0018446	0.00286117	0.00217128	0.0015756
606.5	0.0046532	0.00487635	0.0046946	0.00502989	0.00327337	0.00548386	0.00147183	0.00183789	0.00286515	0.00216184	0.00156568
606	0.00484256	0.00506179	0.00486073	0.00515249	0.00335285	0.00550702	0.00148318	0.00184722	0.0028712	0.00216403	0.00157245
605.5	0.00505187	0.00525334	0.00503435	0.00528898	0.00342751	0.00554818	0.00149571	0.00185518	0.00288142	0.00216469	0.0015889
605	0.00526552	0.00546978	0.005224	0.00543889	0.00352913	0.00560687	0.0015266	0.00187982	0.00289098	0.00219284	0.00159983
604.5	0.00548706	0.00568022	0.00541217	0.00559421	0.00361015	0.0056548	0.00155422	0.00188731	0.00288059	0.00220169	0.00161308
604	0.00570766	0.00590492	0.0056096	0.00574217	0.00371279	0.00570178	0.0015816	0.00189271	0.00290239	0.00220526	0.00162418
603.5	0.00595695	0.00614589	0.00581261	0.00592083	0.00381227	0.00574882	0.00160993	0.00191831	0.0029249	0.00220953	0.0016287
603	0.00622761	0.00641489	0.00603844	0.00612836	0.00392257	0.00580727	0.00164082	0.00193524	0.00294313	0.00222967	0.00165727
602.5	0.00650107	0.0066868	0.00627911	0.00633055	0.00405022	0.00586619	0.00167034	0.00195288	0.00294699	0.00224202	0.00166552
602	0.00679312	0.00697167	0.00652952	0.00653968	0.00416473	0.00592131	0.00169605	0.00197723	0.00295394	0.00226471	0.00167479
601.5	0.0071122	0.00728195	0.00682122	0.00676616	0.00431346	0.00600108	0.00173246	0.00202232	0.00298109	0.0022871	0.0016954
601	0.00743027	0.00759432	0.00711362	0.00699745	0.0044528	0.00606659	0.00176406	0.00205249	0.00300229	0.00230825	0.00170294
600.5	0.00776122	0.00791684	0.00741268	0.00723075	0.0045824	0.00614529	0.00179323	0.00205605	0.00302908	0.00231401	0.00172456
600	0.0081192	0.00827191	0.00774097	0.00749958	0.0047338	0.00622761	0.00184472	0.00207981	0.00305117	0.00233569	0.00174422
599.5	0.00849458	0.00865287	0.00807869	0.00777268	0.00491003	0.0063195	0.00188588	0.00210957	0.003082	0.00235689	0.00178176
599	0.00889711	0.00904138	0.00843756	0.0080519	0.00508596	0.00641287	0.00192704	0.00213612	0.0031057	0.00237554	0.00181098
598.5	0.00931229	0.00945317	0.0088152	0.008355	0.00526694	0.00650303	0.00196892	0.002166	0.00312269	0.00240791	0.00182993
598	0.00976869	0.0098974	0.00921755	0.00867835	0.00546853	0.00658577	0.00201899	0.00220359	0.0031645	0.00242336	0.00185209
597.5	0.0102385	0.0103533	0.00963819	0.00900913	0.0056684	0.00667896	0.00206015	0.00223763	0.00319271	0.00244528	0.0018784
597	0.0107472	0.0108449	0.0100934	0.00937442	0.00588834	0.00679384	0.00211848	0.00228069	0.00322271	0.00247212	0.00190376
596.5	0.0112685	0.0113427	0.0105445	0.00975241	0.00611642	0.00691518	0.00217164	0.00231947	0.00325086	0.00250336	0.00192431
596	0.0118145	0.0118788	0.0110345	0.0101391	0.00633874	0.00702489	0.0022245	0.00234561	0.00328739	0.00252694	0.00193999
595.5	0.0124058	0.0124595	0.0115668	0.0105654	0.00658649	0.00716043	0.00230261	0.00238006	0.00333158	0.00257375	0.00198234
595	0.0130204	0.0130674	0.0121183	0.011011	0.00685371	0.00729514	0.00237174	0.00242864	0.00338142	0.00261919	0.00200883
594.5	0.0136791	0.0137116	0.0126941	0.0114927	0.00715039	0.00743852	0.00245323	0.00247361	0.00342281	0.0026632	0.00205136
594	0.014367	0.0143797	0.0132993	0.0119833	0.00743187	0.00757561	0.00252487	0.00251394	0.00346392	0.00269806	0.00207595
593.5	0.0150965	0.0150945	0.013938	0.0125087	0.00774489	0.00773134	0.00260749	0.00256775	0.00351256	0.00274315	0.00210446
593	0.015852	0.0158452	0.0146196	0.013034	0.00807026	0.0078894	0.00268256	0.00260855	0.0035583	0.00278603	0.00212858
592.5	0.0166507	0.0166345	0.0153381	0.0136019	0.00841137	0.00804626	0.00276696	0.00265964	0.00359649	0.00282571	0.00216528
592	0.0175075	0.017477	0.0160963	0.014221	0.00878283	0.0082311	0.00287388	0.00273317	0.00365755	0.00289057	0.00222141
591.5	0.0184226	0.018362	0.016903	0.0148701	0.00918346	0.00843281	0.00297948	0.00280504	0.00371397	0.00295258	0.00228051
591	0.0193641	0.0192824	0.0177336	0.0155492	0.00958711	0.00863262	0.00307143	0.00285885	0.00374801	0.0029973	0.00231306
590.5	0.0203611	0.0202609	0.0186264	0.0162654	0.0100186	0.00883938	0.00317163	0.00292656	0.00380265	0.00304464	0.00237489
590	0.0214057	0.0212986	0.0195745	0.0170113	0.0104849	0.00907417	0.00329464	0.0030156	0.00387993	0.00310362	0.00243542
589.5	0.022512	0.0224086	0.0205742	0.0178091	0.0109688	0.00931098	0.00342317	0.00310059	0.00395156	0.00316284	0.00249137
589	0.023687	0.0235496	0.0216134	0.0186471	0.0114807	0.00953502	0.00354357	0.00317864	0.00400977	0.00321416	0.00256133
588.5	0.024918	0.0247765	0.0227143	0.0195339	0.0120204	0.00979221	0.00368119	0.00327225	0.00409613	0.0032925	0.00261449
588	0.0262466	0.0260593	0.0238903	0.020482	0.0125923	0.0100704	0.00383027	0.00338058	0.00417851	0.00337239	0.00269088
587.5	0.0276304	0.0274008	0.0251209	0.0214494	0.0131853	0.0103488	0.0039771	0.00346807	0.00425757	0.00344117	0.00275657
587	0.0290679	0.028814	0.0264122	0.0224671	0.0138097	0.0106389	0.0041323	0.00357392	0.00433953	0.00351078	0.00281905
586.5	0.0306096	0.030318	0.0277869	0.0235603	0.014469	0.0109665	0.00430906	0.0036936	0.00444894	0.0035972	0.0029085
586	0.0322004	0.031901	0.0292162	0.0247068	0.0151629	0.0112951	0.00447816	0.00379463	0.00454142	0.00366753	0.00297859
585.5	0.033894	0.0335616	0.0307155	0.0259112	0.0158953	0.0116413	0.00466782	0.00390921	0.00463687	0.00374747	0.00306792
585	0.0356747	0.0353131	0.0323139	0.0271882	0.0166641	0.0120263	0.00487071	0.00403406	0.00474699	0.00384322	0.00318006
584.5	0.0375716	0.0371639	0.0340056	0.0285371	0.0174883	0.0124229	0.00508893	0.00417263	0.00485402	0.00395952	0.00328086
584	0.0395693	0.0391115	0.03577	0.0299553	0.0183579	0.0128474	0.00530709	0.00432534	0.00497323	0.00407261	0.0034006
583.5	0.0416608	0.0411473	0.0376324	0.0314354	0.0192564	0.0132774	0.0055328	0.00446848	0.00509155	0.00418124	0.00349783
583	0.0438889	0.0433119	0.0396225	0.0330191	0.0202295	0.0137533	0.00580038	0.00464513	0.00523493	0.00431055	0.00362767
582.5	0.0462225	0.0455894	0.041691	0.0346702	0.0212381	0.0142493	0.00606944	0.00481185	0.005377	0.00443178	0.00375169
582	0.0486833	0.0479812	0.0438833	0.0364216	0.0223045	0.0147878	0.00634451	0.00499919	0.0055303	0.00456696	0.00388824
581.5	0.0512632	0.0505096	0.0461685	0.0382603	0.0234183	0.0153385	0.00663293	0.00518872	0.00568568	0.00469959	0.00400971
581	0.05395	0.0531485	0.048576	0.0401825	0.0245833	0.0159116	0.00693888	0.00538888	0.00583762	0.00484529	0.00415119
580.5	0.0567948	0.0559395	0.0511165	0.0422056	0.0258173	0.0165097	0.00726027	0.00559748	0.0060104	0.00500352	0.004302
580	0.0597607	0.0588593	0.053774	0.0443197	0.0271081	0.0171247	0.00758196	0.00580691	0.00617469	0.00515409	0.00444383
579.5	0.0628993	0.0619425	0.0565672	0.0465532	0.0284809	0.017782	0.00793062	0.00604266	0.00636114	0.00532818	0.00460575
579	0.066208	0.0651844	0.0595046	0.0489012	0.0299133	0.0184856	0.00830594	0.00628778	0.00655821	0.00549841	0.00478031
578.5	0.0696796	0.0686033	0.0626081	0.051364	0.0314194	0.0192293	0.00870098	0.00655215	0.00676509	0.0056886	0.0049658
578	0.0733199	0.0721721	0.0658659	0.0539564	0.0330074	0.0200003	0.00911889	0.00681849	0.00698456	0.00588947	0.00516419
577.5	0.077162	0.075924	0.0693013	0.0566873	0.0346825	0.0208135	0.00954868	0.00709723	0.00721276	0.00610478	0.00536904
577	0.0811944	0.079851	0.0728747	0.0595523	0.0364193	0.0216643	0.0100013	0.00739504	0.00745925	0.00631968	0.00558144
576.5	0.0854205	0.0839596	0.0766208	0.0625592	0.038251	0.0225556	0.0104689	0.00769285	0.00771222	0.00654538	0.00579093
576	0.0898419	0.0882384	0.0805189	0.0656855	0.0401494	0.0234707	0.0109388	0.00798562	0.00795746	0.00675974	0.00600215
575.5	0.0944687	0.0927394	0.0846216	0.068969	0.0421502	0.024436	0.01144	0.00830499	0.00822671	0.00699394	0.00623213
575	0.099333	0.0974455	0.0889298	0.0724045	0.0442364	0.0254464	0.0119774	0.00864753	0.00851359	0.00725332	0.00648325
574.5	0.10442	0.102407	0.093445	0.0760117	0.0464403	0.0265207	0.0125502	0.00902558	0.00881853	0.00753765	0.0067446
574	0.109733	0.107589	0.0981539	0.0797919	0.0487346	0.0276303	0.0131366	0.00939514	0.00912329	0.00781355	0.00700933
573.5	0.115319	0.113021	0.103101	0.0837289	0.0511416	0.0288052	0.0137659	0.00979987	0.00945852	0.008111	0.00730387
573	0.121146	0.118692	0.108271	0.08784	0.0536503	0.0300342	0.0144047	0.0102107	0.00979654	0.00841612	0.0075904
572.5	0.127251	0.124604	0.113702	0.0921459	0.0563013	0.0313174	0.0150838	0.0106396	0.0101511	0.00874209	0.0079128
572	0.133613	0.130769	0.119357	0.0966416	0.0590614	0.0326446	0.0157804	0.0110895	0.010517	0.00907061	0.00821952
571.5	0.140258	0.137207	0.125256	0.10134	0.0619432	0.0340471	0.0165226	0.0115635	0.010901	0.00943132	0.00856419
571	0.147187	0.143925	0.131393	0.106242	0.064939	0.0355089	0.0172911	0.0120496	0.0113076	0.00979423	0.00891344
570.5	0.154388	0.150935	0.137793	0.111358	0.0680608	0.0370235	0.0180885	0.0125576	0.0117133	0.0101741	0.00927517
570	0.161919	0.158252	0.144483	0.116718	0.071338	0.0386223	0.0189431	0.0131171	0.0121623	0.0105997	0.0096806
569.5	0.169718	0.16586	0.151427	0.122279	0.074743	0.0402867	0.0198131	0.0136809	0.0126218	0.0110259	0.0100917
569	0.177836	0.173763	0.158637	0.128045	0.0782893	0.0420095	0.0207242	0.0142685	0.0130939	0.0114603	0.0105028
568.5	0.186272	0.181977	0.166132	0.134052	0.0819826	0.0438026	0.0216702	0.0148832	0.0135982	0.0119159	0.0109355
568	0.195033	0.190482	0.173931	0.140276	0.085817	0.0456729	0.0226656	0.0155101	0.0141142	0.0123897	0.0113816
567.5	0.204157	0.199334	0.18203	0.146736	0.0898136	0.0476233	0.0237106	0.0161814	0.0146616	0.0128898	0.0118484
567	0.213606	0.208508	0.190397	0.153446	0.0939267	0.0496205	0.0247521	0.0168514	0.0152159	0.0133937	0.0123136
566.5	0.22344	0.218051	0.199093	0.160424	0.0982227	0.051706	0.025848	0.0175707	0.0157993	0.0139351	0.0128265
566	0.233625	0.227919	0.208079	0.167645	0.10267	0.0538644	0.0270125	0.0183174	0.0163965	0.0144968	0.0133675
565.5	0.244125	0.238098	0.217351	0.17511	0.107272	0.0561093	0.0282104	0.0190908	0.0170299	0.0150782	0.013935
565	0.254957	0.248604	0.22694	0.182812	0.112028	0.0584383	0.0294529	0.0198913	0.0176848	0.0156872	0.0145131
564.5	0.266109	0.25945	0.236874	0.190753	0.116943	0.0608478	0.0307395	0.0207212	0.0183574	0.016305	0.0151175
564	0.277637	0.270631	0.247136	0.198976	0.122055	0.0633586	0.0320914	0.0216081	0.0190693	0.0169702	0.0157577
563.5	0.289517	0.282168	0.257703	0.207435	0.127312	0.0659406	0.0334757	0.022499	0.0197972	0.0176482	0.0164054
563	0.30176	0.294057	0.268556	0.216157	0.132736	0.0685854	0.0349084	0.0234415	0.0205628	0.0183683	0.0170895
562.5	0.314326	0.306265	0.279698	0.225109	0.13829	0.0713099	0.0363627	0.0243942	0.0213437	0.0190854	0.0177722
562	0.327235	0.318799	0.291157	0.234316	0.143992	0.0741191	0.0378706	0.0253841	0.0221534	0.0198392	0.0184826
561.5	0.340452	0.331639	0.302913	0.243769	0.149844	0.0770195	0.0394339	0.0264245	0.0230117	0.0206161	0.0192263
561	0.354059	0.344816	0.314978	0.25349	0.155883	0.0800067	0.0410529	0.0275102	0.0238954	0.0214379	0.0200144
560.5	0.368	0.358304	0.327318	0.263431	0.162073	0.0830725	0.0427227	0.0286175	0.024807	0.0222825	0.020837
560	0.3823	0.372125	0.339974	0.273644	0.168453	0.0862397	0.0444629	0.0297944	0.0257728	0.0231816	0.0216982
559.5	0.396923	0.386251	0.352898	0.284067	0.174957	0.0894665	0.0462338	0.0309903	0.0267426	0.0240995	0.0225782
559	0.41187	0.400695	0.36613	0.294709	0.181602	0.0927671	0.0480574	0.0322178	0.0277574	0.025041	0.0234931
558.5	0.427138	0.415437	0.379651	0.305583	0.188373	0.0961319	0.0499098	0.0334758	0.0287985	0.0260052	0.0244312
558	0.442738	0.430491	0.393444	0.316658	0.195304	0.0995985	0.0518281	0.0347976	0.0298811	0.0270184	0.0254193
557.5	0.458632	0.445816	0.407506	0.327947	0.202374	0.103138	0.0537822	0.0361422	0.0309881	0.0280577	0.0264194
557	0.474843	0.461444	0.421845	0.339432	0.2096	0.106774	0.0558015	0.0375463	0.0321504	0.0291535	0.0274762
556.5	0.491313	0.477333	0.436425	0.351092	0.216946	0.110465	0.0578754	0.0389738	0.0333438	0.0302726	0.0285614
556	0.508063	0.493492	0.451252	0.362933	0.224425	0.114232	0.0600118	0.0404516	0.0345798	0.0314451	0.0297063
555.5	0.525028	0.509843	0.46631	0.374962	0.231997	0.118059	0.0622016	0.0419699	0.0358586	0.0326479	0.0308741
555	0.542219	0.526381	0.481558	0.387163	0.23968	0.121948	0.0644416	0.0435375	0.0371758	0.0338916	0.0320732
554.5	0.559594	0.54311	0.496985	0.399525	0.247452	0.125914	0.0667172	0.045139	0.0385392	0.0351743	0.0333202
554	0.577132	0.559997	0.512541	0.411999	0.255281	0.129928	0.0690284	0.0467635	0.0399278	0.0364755	0.0345887
553.5	0.594853	0.577021	0.528258	0.424581	0.2632	0.134004	0.0713926	0.0484417	0.0413717	0.0378455	0.0359092
553	0.612748	0.59418	0.544084	0.4373	0.271189	0.13814	0.0738113	0.0501651	0.0428511	0.0392535	0.0372802
552.5	0.630822	0.611496	0.56005	0.450108	0.27928	0.142363	0.0762983	0.0519598	0.0444023	0.0407306	0.0387072
552	0.649011	0.629002	0.576144	0.462995	0.287457	0.146624	0.0788228	0.0538018	0.0460005	0.0422509	0.0401795
551.5	0.667306	0.646624	0.59232	0.475951	0.295686	0.150929	0.0813851	0.0556812	0.047635	0.043814	0.0417007
551	0.685702	0.664342	0.608555	0.488926	0.303936	0.155279	0.08401	0.0576114	0.0493286	0.0454306	0.0432657
550.5	0.704165	0.682074	0.6248	0.501918	0.312167	0.159633	0.0866665	0.0595872	0.0510584	0.0470763	0.0448735
550	0.722708	0.699839	0.641054	0.514963	0.320423	0.164028	0.0893678	0.0615923	0.0528374	0.0487789	0.0465351
549.5	0.74125	0.717595	0.657315	0.527986	0.328668	0.16845	0.0920999	0.0636582	0.054653	0.0505238	0.0482482
549	0.759778	0.735349	0.67358	0.541014	0.336948	0.172896	0.0948691	0.065767	0.0565136	0.0523127	0.0500065
548.5	0.778268	0.753074	0.689856	0.554004	0.345264	0.177374	0.0976996	0.0679378	0.0584615	0.0541734	0.0518269
548	0.796689	0.770727	0.706066	0.566939	0.353569	0.181885	0.100568	0.0701645	0.0604476	0.0560781	0.0537014
547.5	0.815076	0.788334	0.722182	0.579826	0.361854	0.186433	0.103477	0.072442	0.0624892	0.058042	0.0556338
547	0.833406	0.805888	0.738215	0.59261	0.370068	0.191014	0.10643	0.0747549	0.0645665	0.0600533	0.0576069
546.5	0.851665	0.823345	0.754133	0.605323	0.378237	0.19559	0.10943	0.0771374	0.0667209	0.0621471	0.0596494
546	0.869725	0.840635	0.769894	0.61794	0.38637	0.200184	0.112466	0.0795723	0.0689325	0.0642947	0.0617548
545.5	0.887591	0.857759	0.785516	0.630445	0.394428	0.204782	0.115544	0.0820537	0.0711914	0.066505	0.0639301
545	0.905282	0.874661	0.800959	0.642806	0.402419	0.209386	0.118655	0.0845843	0.0735092	0.0687631	0.0661546
544.5	0.922757	0.891359	0.816177	0.655017	0.41034	0.213992	0.121801	0.0871763	0.0758947	0.0710843	0.0684319
544	0.939938	0.907786	0.831156	0.667049	0.418188	0.218597	0.124993	0.0898067	0.0783409	0.073457	0.0707756
543.5	0.956852	0.923923	0.845927	0.678901	0.425938	0.223209	0.128234	0.0924982	0.0808479	0.0759017	0.0731934
543	0.973471	0.939842	0.860462	0.690584	0.433595	0.227826	0.131509	0.0952522	0.0834149	0.0784122	0.0756806
542.5	0.989763	0.955444	0.874697	0.702057	0.441141	0.232437	0.134848	0.0980816	0.0860562	0.0810136	0.0782524
542	1.00568	0.970688	0.888639	0.7133	0.44857	0.237024	0.1382	0.100955	0.0887526	0.0836729	0.0808689
541.5	1.0212	0.985559	0.902255	0.724301	0.455904	0.241592	0.141577	0.103882	0.0915139	0.0863948	0.0835575
541	1.03633	1.00007	0.915524	0.735022	0.463117	0.246139	0.144994	0.106861	0.0943322	0.0891577	0.0863063
540.5	1.05112	1.0142	0.928425	0.74548	0.470227	0.250694	0.148449	0.109912	0.0972286	0.0920163	0.0891327
540	1.06543	1.02786	0.940954	0.755629	0.477194	0.255223	0.151947	0.113	0.100191	0.0949274	0.0920132
539.5	1.07929	1.04111	0.953114	0.765528	0.484051	0.259762	0.155501	0.116168	0.103228	0.0979291	0.0949784
539	1.09264	1.0539	0.964911	0.775148	0.490766	0.264296	0.159084	0.119399	0.106317	0.100994	0.0980226
538.5	1.10551	1.06622	0.976256	0.784465	0.497325	0.268793	0.162707	0.12269	0.109469	0.104107	0.101123
538	1.11793	1.07808	0.987226	0.79352	0.503771	0.273296	0.166391	0.126056	0.1127	0.107305	0.104314
537.5	1.12983	1.08948	0.997781	0.802288	0.510057	0.277784	0.170115	0.129476	0.116001	0.110576	0.107563
537	1.14128	1.10047	1.00792	0.810812	0.516235	0.282267	0.173874	0.132954	0.119384	0.113927	0.110898
536.5	1.15224	1.11096	1.0177	0.819027	0.522272	0.286693	0.17765	0.136473	0.122809	0.117333	0.11429
536	1.16275	1.12106	1.02709	0.826956	0.528191	0.291098	0.181465	0.140044	0.126297	0.120809	0.117736
535.5	1.17283	1.13076	1.03614	0.834619	0.534002	0.295523	0.18533	0.143692	0.129876	0.124364	0.121263
535	1.18244	1.14002	1.04479	0.84203	0.539697	0.299941	0.189246	0.147397	0.133521	0.127998	0.124855
534.5	1.19163	1.14891	1.05308	0.849167	0.545286	0.304376	0.193218	0.151163	0.137255	0.131713	0.128529
534	1.20034	1.15732	1.061	0.856048	0.550745	0.308778	0.197219	0.15499	0.141027	0.135478	0.132276
533.5	1.20866	1.16539	1.06861	0.8627	0.556113	0.313213	0.201283	0.158903	0.144895	0.139325	0.136099
533	1.21654	1.1731	1.07586	0.869123	0.561384	0.317648	0.205386	0.162885	0.148824	0.143241	0.140001
532.5	1.22408	1.18044	1.0828	0.875341	0.566572	0.322087	0.209548	0.166917	0.152808	0.147242	0.14398
532	1.23126	1.18743	1.08946	0.881331	0.571665	0.326525	0.213733	0.170998	0.156854	0.151297	0.148011
531.5	1.23807	1.19411	1.09585	0.887123	0.576682	0.330987	0.217982	0.175154	0.160982	0.15543	0.152125
531	1.24459	1.20052	1.10201	0.892765	0.581662	0.335485	0.222281	0.1794	0.1652	0.159643	0.156321
530.5	1.25082	1.20661	1.10787	0.898239	0.586566	0.339998	0.226634	0.183705	0.16948	0.163921	0.160598
530	1.25676	1.21247	1.11354	0.903567	0.591413	0.344521	0.231031	0.188071	0.173825	0.168267	0.164951
529.5	1.26247	1.21809	1.119	0.908772	0.596205	0.349073	0.23549	0.1925	0.178248	0.172685	0.169364
529	1.26791	1.22349	1.12425	0.913829	0.600949	0.353655	0.239995	0.196993	0.182736	0.177181	0.173871
528.5	1.27314	1.22869	1.12937	0.918745	0.605682	0.358272	0.244576	0.201568	0.187296	0.181752	0.178451
528	1.27817	1.23368	1.13431	0.923563	0.610373	0.362908	0.249193	0.206218	0.191913	0.186404	0.183107
527.5	1.28301	1.23856	1.13913	0.928301	0.615036	0.367584	0.253869	0.210935	0.196629	0.191136	0.187847
527	1.2877	1.24325	1.14377	0.932954	0.619688	0.37228	0.258599	0.215729	0.201413	0.195935	0.19265
526.5	1.29223	1.24785	1.1483	0.937525	0.62434	0.37702	0.26339	0.220597	0.206275	0.200809	0.197512
526	1.29662	1.25231	1.15271	0.942044	0.628987	0.381791	0.26826	0.225532	0.211218	0.205749	0.202453
525.5	1.3009	1.25667	1.15706	0.946506	0.633626	0.38661	0.273199	0.230547	0.21623	0.210774	0.207492
525	1.30508	1.26091	1.16135	0.950968	0.638297	0.391493	0.278205	0.235618	0.221317	0.21589	0.212602
524.5	1.30917	1.26506	1.16557	0.955355	0.642955	0.396414	0.283281	0.240751	0.22647	0.221051	0.217778
524	1.31317	1.26911	1.16969	0.959712	0.647655	0.401389	0.288408	0.245961	0.231695	0.226287	0.223033
523.5	1.31711	1.27309	1.17378	0.964046	0.652361	0.406427	0.293581	0.251233	0.23699	0.231602	0.228356
523	1.32102	1.27702	1.17783	0.96838	0.657091	0.411506	0.29882	0.25658	0.242351	0.236988	0.233751
522.5	1.32487	1.28094	1.18188	0.972681	0.661859	0.416664	0.304146	0.262023	0.247807	0.242471	0.239238
522	1.32861	1.28482	1.18588	0.976991	0.666641	0.421858	0.309522	0.26753	0.253324	0.24803	0.244779
521.5	1.33233	1.28865	1.18982	0.98129	0.671451	0.427111	0.314986	0.273116	0.258916	0.253649	0.250392
521	1.33601	1.29241	1.19377	0.985531	0.676283	0.432387	0.320507	0.278751	0.264579	0.259334	0.256073
520.5	1.33965	1.29616	1.1977	0.98981	0.681129	0.437735	0.32609	0.284457	0.270304	0.265078	0.261829
520	1.34329	1.29986	1.2016	0.994081	0.68602	0.443138	0.331742	0.290223	0.276101	0.270908	0.267661
519.5	1.34687	1.30349	1.20545	0.998338	0.690923	0.448564	0.337443	0.296028	0.28195	0.276781	0.273526
519	1.35041	1.30708	1.20926	1.00259	0.695856	0.454045	0.343197	0.301891	0.28786	0.282703	0.279458
518.5	1.35388	1.31061	1.21305	1.00683	0.700776	0.45955	0.348997	0.307809	0.293812	0.28868	0.285446
518	1.35731	1.31413	1.21681	1.01104	0.705737	0.465126	0.354847	0.3138	0.299841	0.294724	0.291488
517.5	1.36073	1.31758	1.22051	1.01523	0.710684	0.470725	0.360748	0.319836	0.305907	0.300826	0.297577
517	1.36406	1.32099	1.22416	1.01938	0.715666	0.476362	0.3667	0.325937	0.312068	0.307013	0.303727
516.5	1.36728	1.32433	1.22777	1.0235	0.720614	0.482037	0.372679	0.332099	0.318266	0.313233	0.309918
516	1.37042	1.32761	1.23133	1.02763	0.725573	0.487775	0.37874	0.338302	0.324513	0.319523	0.316173
515.5	1.37346	1.33075	1.23477	1.03165	0.730545	0.493524	0.384825	0.344542	0.330802	0.325833	0.32246
515	1.37639	1.33378	1.2381	1.03563	0.735456	0.499266	0.390926	0.350798	0.337103	0.332172	0.328779
514.5	1.37918	1.33671	1.24136	1.03953	0.740355	0.505016	0.397049	0.357085	0.343449	0.338537	0.335125
514	1.38184	1.33948	1.24453	1.04339	0.745235	0.510804	0.403204	0.36342	0.349828	0.344944	0.341506
513.5	1.38438	1.3421	1.24755	1.04715	0.750082	0.516576	0.409375	0.369751	0.356221	0.351372	0.347944
513	1.38676	1.34454	1.25047	1.0508	0.754931	0.522348	0.415559	0.376113	0.362641	0.357816	0.354419
512.5	1.38898	1.34686	1.25322	1.05435	0.759714	0.528113	0.421741	0.382499	0.369076	0.364293	0.360932
512	1.391	1.34903	1.25579	1.05778	0.764445	0.533882	0.427943	0.388905	0.375558	0.370819	0.367486
511.5	1.3928	1.351	1.25813	1.06107	0.769121	0.539631	0.434169	0.395352	0.382067	0.37736	0.374046
511	1.39441	1.35277	1.26036	1.06425	0.773758	0.545386	0.440413	0.401835	0.388621	0.383962	0.380633
510.5	1.39573	1.35429	1.26237	1.0673	0.778296	0.551096	0.446656	0.408312	0.395187	0.390558	0.387208
510	1.39846	1.35749	1.26589	1.0727	0.78448	0.55795	0.453589	0.414768	0.401975	0.397134	0.394426
509.5	1.39935	1.3586	1.26757	1.07545	0.788906	0.563723	0.459958	0.421363	0.40864	0.403856	0.401143
509	1.4	1.35941	1.269	1.07804	0.793272	0.569474	0.466314	0.427978	0.415344	0.410599	0.407892
508.5	1.40036	1.35999	1.27019	1.08043	0.797528	0.575188	0.472682	0.434591	0.422044	0.417355	0.414645
508	1.40042	1.36026	1.27112	1.08266	0.801679	0.580836	0.479018	0.441215	0.428753	0.424104	0.42139
507.5	1.40014	1.36026	1.27178	1.08467	0.805731	0.58647	0.485371	0.447858	0.435474	0.43085	0.428171
507	1.39958	1.35996	1.27216	1.08646	0.809667	0.592042	0.491675	0.454497	0.442208	0.437622	0.434963
506.5	1.39869	1.35937	1.27226	1.08806	0.813486	0.597563	0.497955	0.461152	0.44893	0.444396	0.441754
506	1.39749	1.35849	1.27212	1.08946	0.817177	0.603045	0.50424	0.467769	0.455645	0.451172	0.448555
505.5	1.39594	1.35725	1.27164	1.09064	0.820741	0.608459	0.510495	0.47437	0.462341	0.457931	0.455326
505	1.39404	1.35567	1.27088	1.09157	0.824164	0.613823	0.516704	0.480938	0.46901	0.464671	0.462056
504.5	1.39185	1.3538	1.26984	1.09229	0.827441	0.61914	0.522897	0.48748	0.475657	0.471397	0.468776
504	1.38933	1.3516	1.26854	1.09279	0.830594	0.624394	0.529074	0.49401	0.482321	0.478115	0.4755
503.5	1.38648	1.34908	1.26695	1.09305	0.833606	0.629584	0.535204	0.500525	0.488956	0.484819	0.482212
503	1.38328	1.34626	1.26509	1.09312	0.836477	0.634719	0.541312	0.507018	0.495586	0.49149	0.488893
502.5	1.37972	1.34313	1.26293	1.09293	0.839211	0.639755	0.547379	0.513487	0.502184	0.498152	0.495562
502	1.37588	1.3397	1.26046	1.09252	0.841809	0.644716	0.553416	0.519903	0.508748	0.504778	0.502195
501.5	1.37169	1.33592	1.25771	1.09187	0.844253	0.649603	0.55936	0.526281	0.515284	0.511387	0.508787
501	1.36724	1.33186	1.25472	1.091	0.846589	0.654438	0.565264	0.532657	0.52181	0.517967	0.515374
500.5	1.36242	1.32747	1.25142	1.0899	0.848771	0.659186	0.57111	0.538995	0.528301	0.524531	0.521933
500	1.35732	1.32283	1.24785	1.08861	0.850806	0.663873	0.576903	0.545307	0.534768	0.531062	0.528471
499.5	1.35194	1.31791	1.24402	1.08713	0.852704	0.668475	0.582699	0.551566	0.541224	0.537577	0.534978
499	1.34627	1.31274	1.23994	1.08544	0.854482	0.673011	0.588445	0.557802	0.547626	0.544063	0.541486
498.5	1.34029	1.30729	1.23562	1.08354	0.856151	0.677483	0.594149	0.564029	0.554014	0.550519	0.547955
498	1.33404	1.30151	1.23106	1.08147	0.857689	0.681904	0.599808	0.57023	0.560372	0.556953	0.554396
497.5	1.32753	1.2955	1.22624	1.07917	0.859091	0.68624	0.60543	0.576378	0.56669	0.563346	0.560795
497	1.32082	1.28928	1.22122	1.0767	0.860406	0.690548	0.611026	0.582512	0.572999	0.569716	0.567194
496.5	1.31382	1.28283	1.21598	1.07405	0.861588	0.694773	0.616578	0.588605	0.579289	0.576054	0.57356
496	1.30664	1.27619	1.21052	1.07124	0.862639	0.69893	0.622071	0.59466	0.585522	0.582359	0.579892
495.5	1.29918	1.26926	1.20486	1.06826	0.863612	0.703001	0.627515	0.600679	0.591748	0.588619	0.5862
495	1.29154	1.26215	1.19905	1.06511	0.864457	0.707031	0.632915	0.606643	0.597937	0.594853	0.592482
494.5	1.28362	1.25484	1.19303	1.0618	0.865199	0.711002	0.638261	0.61258	0.604066	0.601065	0.59871
494	1.27555	1.24733	1.18685	1.05834	0.86584	0.714913	0.643582	0.61847	0.610161	0.607243	0.604913
493.5	1.26729	1.23968	1.18047	1.05474	0.866368	0.718745	0.64884	0.624307	0.616195	0.613357	0.611082
493	1.25884	1.23185	1.17395	1.051	0.86675	0.722492	0.654051	0.630077	0.622181	0.619408	0.61717
492.5	1.25025	1.22386	1.16732	1.04714	0.867068	0.726147	0.659174	0.635799	0.628111	0.625412	0.623215
492	1.24155	1.21577	1.16055	1.04315	0.867277	0.72976	0.664251	0.641453	0.633976	0.631345	0.629191
491.5	1.23276	1.20759	1.15367	1.03907	0.86739	0.733262	0.669251	0.647047	0.639795	0.637243	0.635131
491	1.22384	1.19927	1.14674	1.03494	0.867436	0.736684	0.674175	0.652576	0.645562	0.643064	0.640981
490.5	1.21486	1.19085	1.13972	1.03068	0.867389	0.740029	0.679045	0.658037	0.651252	0.648825	0.646787
490	1.2058	1.18234	1.13258	1.02631	0.867249	0.743267	0.683775	0.663386	0.656824	0.654471	0.652452
489.5	1.19673	1.17384	1.12539	1.0219	0.867016	0.74646	0.688421	0.668649	0.662304	0.660022	0.658029
489	1.1876	1.16527	1.11816	1.01742	0.866717	0.749538	0.69301	0.673818	0.667694	0.665485	0.663531
488.5	1.17841	1.1567	1.11086	1.01285	0.866364	0.752537	0.697485	0.678919	0.672995	0.670824	0.668906
488	1.16916	1.14808	1.10346	1.00824	0.865924	0.755437	0.701861	0.683894	0.678173	0.676064	0.674174
487.5	1.15986	1.13941	1.09604	1.00357	0.865382	0.758245	0.706157	0.68877	0.683257	0.681204	0.679346
487	1.15055	1.13068	1.08859	0.998821	0.864781	0.760946	0.710355	0.693551	0.688226	0.68626	0.684437
486.5	1.14121	1.12195	1.08111	0.994063	0.864113	0.763576	0.714448	0.698213	0.693105	0.691192	0.689395
486	1.13185	1.11319	1.07361	0.98928	0.863377	0.766132	0.718441	0.702788	0.697865	0.696024	0.694255
485.5	1.12249	1.10439	1.06609	0.984432	0.862576	0.768607	0.722371	0.707267	0.702575	0.700784	0.699047
485	1.11306	1.09554	1.05855	0.979559	0.861699	0.770981	0.726182	0.711665	0.707153	0.705446	0.703739
484.5	1.10366	1.08671	1.05102	0.974617	0.860758	0.773282	0.729884	0.715962	0.711637	0.709981	0.708321
484	1.0942	1.07781	1.04339	0.969613	0.859739	0.775467	0.733505	0.72012	0.715989	0.714396	0.712775
483.5	1.08469	1.06889	1.03574	0.96455	0.858662	0.777569	0.737008	0.724209	0.720256	0.718721	0.717138
483	1.07515	1.05991	1.02805	0.959422	0.857538	0.779582	0.740422	0.728199	0.724442	0.722955	0.721387
482.5	1.06558	1.05086	1.02032	0.954261	0.856306	0.781529	0.743751	0.732062	0.728527	0.727101	0.725546
482	1.05596	1.04183	1.01253	0.949044	0.855026	0.783351	0.746987	0.735843	0.732515	0.731153	0.729626
481.5	1.04631	1.03272	1.00468	0.943782	0.853665	0.785135	0.750108	0.739521	0.736403	0.735097	0.733615
481	1.03657	1.02354	0.996723	0.938435	0.852217	0.786788	0.753124	0.743098	0.740177	0.738917	0.737486
480.5	1.02677	1.0143	0.988709	0.933021	0.850695	0.788368	0.756062	0.746569	0.74385	0.742656	0.741256
480	1.01696	1.005	0.980644	0.927552	0.849094	0.789852	0.758941	0.74996	0.747424	0.74628	0.744934
479.5	1.00711	0.995684	0.972505	0.922013	0.847409	0.791241	0.761678	0.753253	0.7509	0.749792	0.748498
479	0.997171	0.986307	0.964308	0.916427	0.845675	0.792555	0.764315	0.756453	0.754269	0.753205	0.751949
478.5	0.987173	0.976853	0.956089	0.910757	0.843831	0.793764	0.76685	0.759535	0.757509	0.756509	0.755287
478	0.977126	0.967372	0.947807	0.905062	0.841889	0.79486	0.769273	0.762468	0.760666	0.759663	0.75852
477.5	0.966972	0.957791	0.939456	0.899274	0.839874	0.795882	0.771603	0.765304	0.763721	0.762753	0.761653
477	0.95677	0.948146	0.931078	0.893415	0.837822	0.796797	0.773838	0.768057	0.766665	0.765752	0.764689
476.5	0.946542	0.938479	0.922611	0.887489	0.835648	0.797633	0.775987	0.770706	0.769483	0.768629	0.767597
476	0.936276	0.928743	0.914097	0.881498	0.833406	0.798365	0.778029	0.773233	0.772208	0.771409	0.770418
475.5	0.925944	0.918956	0.905524	0.875425	0.831082	0.799007	0.779958	0.775657	0.774841	0.774063	0.773118
475	0.915585	0.90911	0.896857	0.869257	0.828648	0.799528	0.781745	0.777976	0.77733	0.776605	0.775698
474.5	0.905197	0.899273	0.888162	0.86302	0.826134	0.799942	0.783426	0.780176	0.779711	0.77904	0.778141
474	0.894771	0.889378	0.879449	0.856763	0.823534	0.80027	0.785026	0.782275	0.781987	0.781359	0.780486
473.5	0.884295	0.879398	0.870687	0.850427	0.820864	0.800476	0.786481	0.784241	0.784152	0.783548	0.782714
473	0.873806	0.869448	0.861912	0.844076	0.81812	0.800604	0.787842	0.786089	0.786201	0.785626	0.784846
472.5	0.863254	0.859442	0.853088	0.837672	0.815268	0.800583	0.789109	0.78781	0.788119	0.787605	0.786828
472	0.8527	0.849417	0.844228	0.831177	0.812346	0.800484	0.790248	0.789437	0.789933	0.789467	0.788715
471.5	0.842135	0.839383	0.835295	0.824657	0.809366	0.800316	0.79127	0.790946	0.791614	0.791219	0.790477
471	0.831545	0.829343	0.826351	0.818068	0.806287	0.800022	0.792183	0.792338	0.793185	0.792823	0.792112
470.5	0.820917	0.819243	0.817367	0.811422	0.803139	0.799627	0.792993	0.793621	0.794642	0.794314	0.793629
470	0.810301	0.809128	0.80835	0.804745	0.799899	0.799137	0.793693	0.794805	0.795973	0.795701	0.795052
469.5	0.79966	0.798988	0.799308	0.798009	0.796586	0.798544	0.794247	0.795854	0.797178	0.79695	0.796335
469	0.78906	0.788908	0.790259	0.791244	0.793203	0.797858	0.794732	0.796777	0.798279	0.798082	0.797504
468.5	0.778476	0.778838	0.781215	0.784473	0.78976	0.797069	0.7951	0.79758	0.799259	0.799124	0.798575
468	0.767935	0.768787	0.772217	0.77768	0.786253	0.796181	0.79535	0.798302	0.800146	0.800042	0.799527
467.5	0.757461	0.758802	0.763252	0.770891	0.78268	0.795217	0.795536	0.798906	0.800935	0.800851	0.800399
467	0.747033	0.748842	0.754318	0.764115	0.779068	0.794173	0.795591	0.799396	0.801592	0.801537	0.801132
466.5	0.736637	0.738929	0.745421	0.757324	0.775415	0.79302	0.795546	0.799782	0.802149	0.802111	0.801768
466	0.726292	0.729043	0.736529	0.750524	0.771708	0.791836	0.795383	0.800055	0.802595	0.802599	0.802274
465.5	0.716002	0.719242	0.727704	0.743727	0.767969	0.790526	0.795146	0.800219	0.802936	0.802963	0.802683
465	0.705806	0.709521	0.718932	0.736962	0.764185	0.789158	0.794835	0.800315	0.803173	0.803257	0.803001
464.5	0.695675	0.699848	0.710189	0.73021	0.760362	0.78771	0.794425	0.800314	0.803314	0.803423	0.803202
464	0.685653	0.69021	0.701469	0.723464	0.756517	0.786162	0.793902	0.800191	0.803357	0.803487	0.803285
463.5	0.675731	0.680673	0.69279	0.716733	0.752625	0.784574	0.793306	0.799964	0.803279	0.803462	0.80329
463	0.665859	0.671189	0.684176	0.709991	0.748691	0.782868	0.79263	0.79965	0.803117	0.803333	0.80318
462.5	0.656088	0.661808	0.67561	0.703296	0.744747	0.781125	0.791858	0.799235	0.802883	0.803091	0.802982
462	0.646362	0.6525	0.667138	0.696611	0.740793	0.779312	0.791008	0.798766	0.80255	0.802791	0.802704
461.5	0.636704	0.64324	0.658724	0.689967	0.736776	0.777435	0.790063	0.798189	0.80211	0.802366	0.802326
461	0.627099	0.634043	0.650344	0.683352	0.732726	0.775496	0.789037	0.797518	0.801587	0.801858	0.801855
460.5	0.617582	0.624882	0.64198	0.676718	0.728663	0.773491	0.78793	0.796744	0.800972	0.80125	0.80129
460	0.608146	0.615795	0.633676	0.670096	0.724553	0.771426	0.786738	0.795899	0.800269	0.800568	0.800641
459.5	0.598762	0.606774	0.625389	0.663485	0.720412	0.769285	0.785462	0.794956	0.799472	0.7998	0.799892
459	0.589438	0.597834	0.617169	0.656888	0.716251	0.767087	0.784126	0.793941	0.798599	0.798953	0.799085
458.5	0.580179	0.588909	0.608985	0.650298	0.712055	0.764824	0.782708	0.792834	0.797658	0.798014	0.798157
458	0.57098	0.58004	0.60085	0.643712	0.70785	0.762494	0.781227	0.791648	0.796629	0.796998	0.79716
457.5	0.561852	0.571233	0.592762	0.637147	0.703606	0.760102	0.779672	0.790411	0.795518	0.795887	0.796102
457	0.552773	0.562448	0.584701	0.630597	0.699328	0.757652	0.778036	0.789081	0.794335	0.794702	0.794929
456.5	0.54377	0.553762	0.576681	0.624077	0.69504	0.755184	0.776306	0.787704	0.793045	0.793422	0.793698
456	0.534815	0.54516	0.568735	0.617606	0.690736	0.752651	0.774524	0.786221	0.791687	0.792082	0.792399
455.5	0.525929	0.536621	0.560888	0.611153	0.686398	0.75005	0.772709	0.784669	0.790269	0.790666	0.791033
455	0.517125	0.528175	0.553083	0.604779	0.682087	0.747439	0.770811	0.783082	0.788787	0.789201	0.789585
454.5	0.508451	0.519838	0.545361	0.598441	0.677783	0.744801	0.768891	0.781434	0.787243	0.787678	0.788092
454	0.499847	0.511565	0.537748	0.592156	0.673491	0.742107	0.766905	0.779693	0.785653	0.786078	0.78652
453.5	0.491401	0.503426	0.530245	0.585964	0.669213	0.739415	0.764912	0.777939	0.784013	0.78445	0.784911
453	0.483041	0.495355	0.522818	0.579789	0.66496	0.736665	0.762843	0.776129	0.782314	0.782766	0.78324
452.5	0.474786	0.487411	0.515488	0.573678	0.660715	0.733922	0.760754	0.774258	0.780583	0.781001	0.781521
452	0.466669	0.479581	0.508262	0.567646	0.656491	0.731151	0.758632	0.772387	0.778819	0.77921	0.779753
451.5	0.458622	0.471837	0.501105	0.56169	0.652277	0.728375	0.75644	0.77047	0.776978	0.77736	0.777927
451	0.450673	0.464199	0.494031	0.555777	0.648059	0.725556	0.754236	0.768494	0.7751	0.77547	0.776075
450.5	0.442829	0.456635	0.487013	0.549915	0.643851	0.722717	0.751983	0.766445	0.773151	0.773528	0.774163
450	0.433365	0.447188	0.478181	0.542279	0.638132	0.718749	0.748844	0.76389	0.77054	0.770799	0.771362
449.5	0.42548	0.439531	0.471079	0.536272	0.633777	0.715713	0.746385	0.761652	0.768421	0.768664	0.769281
449	0.417673	0.431948	0.464022	0.530293	0.629418	0.712667	0.743912	0.759399	0.766275	0.7665	0.767141
448.5	0.409929	0.424465	0.457029	0.524359	0.625049	0.709587	0.741418	0.757087	0.764047	0.764261	0.764951
448	0.402266	0.417045	0.450096	0.518471	0.620708	0.7065	0.73884	0.754741	0.761803	0.762005	0.762725
447.5	0.394678	0.409673	0.443213	0.512603	0.61635	0.703374	0.736246	0.752356	0.759487	0.759704	0.760466
447	0.387164	0.402382	0.436386	0.506774	0.612027	0.700239	0.73362	0.749923	0.757171	0.757366	0.758141
446.5	0.379715	0.395141	0.429591	0.500971	0.607706	0.697091	0.730957	0.747446	0.75479	0.754975	0.755798
446	0.372335	0.387978	0.42289	0.495209	0.603381	0.693916	0.728264	0.744928	0.752359	0.752548	0.753391
445.5	0.365027	0.380856	0.416216	0.489495	0.599025	0.690707	0.725534	0.742397	0.749919	0.750107	0.750978
445	0.357795	0.373823	0.409614	0.483837	0.594703	0.687488	0.722811	0.739822	0.747461	0.747622	0.748528
444.5	0.350627	0.366853	0.403067	0.478195	0.590382	0.684251	0.720015	0.73722	0.744912	0.745077	0.746011
444	0.343514	0.359948	0.396562	0.472601	0.58606	0.680975	0.717176	0.734552	0.742327	0.742509	0.743451
443.5	0.336495	0.353126	0.390147	0.467051	0.581766	0.67769	0.714319	0.731863	0.73973	0.739909	0.740855
443	0.329584	0.346404	0.383812	0.461581	0.577513	0.674434	0.711478	0.729181	0.737129	0.73729	0.738293
442.5	0.32275	0.339746	0.37756	0.456144	0.573276	0.671151	0.708606	0.726471	0.734494	0.734642	0.73568
442	0.316027	0.333183	0.371375	0.450763	0.569067	0.667857	0.705737	0.723735	0.731819	0.731969	0.733022
441.5	0.309407	0.326723	0.365281	0.445476	0.56489	0.664591	0.702842	0.720986	0.72916	0.729281	0.730374
441	0.302882	0.320369	0.359257	0.440241	0.560744	0.661304	0.699939	0.718242	0.726461	0.726583	0.727717
440.5	0.296463	0.31413	0.353358	0.43507	0.556625	0.65803	0.697018	0.715479	0.723756	0.72389	0.725012
440	0.290143	0.307988	0.347527	0.429952	0.552522	0.654766	0.694091	0.712696	0.721039	0.721189	0.722307
439.5	0.283925	0.301958	0.341809	0.424943	0.548488	0.651521	0.691197	0.709914	0.718322	0.718457	0.719626
439	0.277836	0.296038	0.336183	0.419975	0.544489	0.648261	0.688297	0.70712	0.715594	0.71572	0.716894
438.5	0.271839	0.290202	0.330632	0.415077	0.540497	0.645037	0.685367	0.704297	0.712847	0.712974	0.714148
438	0.265952	0.284465	0.325177	0.410269	0.536565	0.641814	0.682442	0.701487	0.710116	0.71024	0.711413
437.5	0.260164	0.278832	0.319795	0.405523	0.532647	0.638603	0.679535	0.698675	0.707363	0.707493	0.708646
437	0.254431	0.27326	0.314483	0.400798	0.52877	0.635389	0.676605	0.695828	0.70456	0.704724	0.705887
436.5	0.248827	0.267796	0.309288	0.396156	0.52494	0.632196	0.673705	0.693013	0.701773	0.701959	0.703126
436	0.243301	0.262401	0.304148	0.391581	0.521096	0.62899	0.670767	0.690168	0.698963	0.699189	0.700337
435.5	0.237888	0.257111	0.299118	0.387045	0.517321	0.625799	0.667821	0.687345	0.696174	0.696399	0.697585
435	0.23256	0.251904	0.294159	0.382583	0.513571	0.62264	0.664877	0.684487	0.693377	0.69358	0.694791
434.5	0.227319	0.246761	0.289256	0.378179	0.509837	0.619446	0.661916	0.681606	0.690571	0.690752	0.691964
434	0.222184	0.241721	0.284467	0.37384	0.506133	0.616286	0.658953	0.678739	0.687746	0.687914	0.689136
433.5	0.217144	0.236789	0.279753	0.369579	0.502455	0.613155	0.656021	0.675881	0.684932	0.685088	0.686297
433	0.212223	0.231955	0.275155	0.365391	0.498861	0.610044	0.653093	0.673031	0.68212	0.682256	0.683501
432.5	0.207413	0.227217	0.270657	0.361279	0.495314	0.606939	0.650157	0.670185	0.679328	0.679463	0.6807
432	0.20272	0.222619	0.266246	0.357225	0.491803	0.603863	0.647281	0.667355	0.676524	0.676681	0.677905
431.5	0.198148	0.218149	0.261943	0.353286	0.488368	0.600847	0.644421	0.66456	0.67377	0.67393	0.675117
431	0.193726	0.213815	0.257772	0.349451	0.485008	0.597859	0.641615	0.661817	0.671052	0.67119	0.672376
430.5	0.189419	0.209593	0.253701	0.345704	0.481672	0.594895	0.638833	0.659068	0.668338	0.668473	0.669637
430	0.185233	0.205474	0.24971	0.342031	0.478418	0.591953	0.636057	0.656341	0.665649	0.665747	0.666931
429.5	0.181153	0.201461	0.245833	0.338429	0.475202	0.589053	0.633265	0.653585	0.662945	0.663036	0.664214
429	0.177126	0.197502	0.242003	0.334849	0.471998	0.586137	0.630466	0.65083	0.660208	0.660314	0.661497
428.5	0.173171	0.193598	0.238222	0.331317	0.468805	0.58319	0.627647	0.648044	0.657476	0.657584	0.658749
428	0.169298	0.189765	0.234511	0.32779	0.46564	0.580274	0.624828	0.645267	0.654721	0.654804	0.655977
427.5	0.165467	0.185968	0.230818	0.324301	0.462464	0.577333	0.621981	0.642433	0.651909	0.651994	0.653187
427	0.161692	0.18225	0.227173	0.320855	0.459283	0.574368	0.619115	0.639596	0.649089	0.649179	0.650344
426.5	0.15798	0.178556	0.223558	0.31743	0.456087	0.571379	0.616224	0.636722	0.646242	0.646316	0.647482
426	0.154325	0.174946	0.22002	0.314058	0.452926	0.568416	0.613294	0.633839	0.643373	0.643453	0.644611
425.5	0.150712	0.171365	0.216521	0.310694	0.449738	0.565406	0.610346	0.630905	0.640471	0.640525	0.641699
425	0.14716	0.16784	0.21308	0.307382	0.446576	0.562399	0.607375	0.627951	0.637547	0.637576	0.638729
424.5	0.143661	0.164359	0.20965	0.304076	0.44341	0.559357	0.604397	0.624951	0.63457	0.634587	0.635741
424	0.140235	0.160949	0.20629	0.300815	0.440285	0.5563	0.60139	0.62195	0.631589	0.631575	0.632744
423.5	0.136852	0.157578	0.202952	0.29756	0.43715	0.553221	0.598329	0.618913	0.628568	0.628542	0.629682
423	0.133521	0.154249	0.19966	0.294328	0.433983	0.550138	0.595213	0.615825	0.625499	0.62546	0.626618
422.5	0.130228	0.150967	0.196409	0.291115	0.430818	0.547022	0.592112	0.612734	0.622416	0.622351	0.623519
422	0.127011	0.147765	0.193201	0.287928	0.427661	0.543889	0.589016	0.609601	0.619275	0.619186	0.620381
421.5	0.123842	0.144604	0.190051	0.28477	0.424513	0.540735	0.585859	0.606415	0.616111	0.615995	0.61722
421	0.120761	0.141521	0.186958	0.281682	0.421398	0.537605	0.582728	0.603258	0.612963	0.612821	0.614024
420.5	0.117711	0.138472	0.183893	0.27863	0.418261	0.534437	0.579528	0.600043	0.609785	0.609608	0.610801
420	0.114713	0.135477	0.180885	0.275582	0.41514	0.53126	0.576318	0.596819	0.606572	0.606363	0.607572
419.5	0.111751	0.132518	0.177904	0.272575	0.412007	0.528055	0.573084	0.593553	0.60333	0.603075	0.604293
419	0.108866	0.129619	0.174972	0.269574	0.408883	0.524805	0.56983	0.590255	0.600054	0.599778	0.601005
418.5	0.106037	0.126779	0.172119	0.266605	0.405784	0.521607	0.566573	0.586971	0.596733	0.596465	0.597697
418	0.103269	0.124003	0.169292	0.263675	0.402705	0.518362	0.56329	0.583637	0.593394	0.593123	0.594377
417.5	0.100555	0.121279	0.166519	0.260768	0.399633	0.515117	0.559985	0.580291	0.590057	0.589761	0.591023
417	0.0979009	0.118618	0.163791	0.257889	0.396556	0.511872	0.556661	0.576932	0.58669	0.58638	0.587617
416.5	0.0953497	0.11605	0.161144	0.255078	0.393525	0.508679	0.553356	0.573605	0.583329	0.583021	0.584299
416	0.0928794	0.113534	0.15857	0.252345	0.390535	0.50549	0.550067	0.570287	0.580015	0.579679	0.580959
415.5	0.0904955	0.111114	0.156078	0.249658	0.387589	0.50232	0.546828	0.567009	0.576703	0.57636	0.577625
415	0.0881831	0.108781	0.153656	0.24706	0.384685	0.499208	0.543605	0.56373	0.573445	0.573092	0.57434
414.5	0.0860012	0.10656	0.151354	0.244564	0.381906	0.49619	0.540441	0.560525	0.570247	0.569888	0.571148
414	0.0839272	0.104444	0.149146	0.242159	0.379176	0.493247	0.537322	0.557384	0.567111	0.566741	0.568003
413.5	0.0819033	0.102388	0.14699	0.239802	0.376508	0.490302	0.534266	0.554257	0.563992	0.563595	0.564897
413	0.0799645	0.100411	0.144893	0.237507	0.373872	0.487392	0.531203	0.55118	0.560895	0.560468	0.561769
412.5	0.0780835	0.0985063	0.142871	0.235234	0.371268	0.484529	0.528177	0.548087	0.55783	0.557359	0.558671
412	0.0762419	0.0966157	0.140881	0.233009	0.368642	0.481611	0.525143	0.544979	0.554703	0.554254	0.555547
411.5	0.0744418	0.094777	0.138932	0.230811	0.366016	0.478702	0.522047	0.541886	0.551561	0.551079	0.552372
411	0.0726815	0.0929737	0.136978	0.228603	0.363421	0.475747	0.518947	0.538709	0.548418	0.54788	0.549169
410.5	0.0709464	0.0912067	0.135067	0.226387	0.360803	0.472774	0.515809	0.535529	0.545219	0.544676	0.545921
410	0.0679963	0.0878777	0.131323	0.221753	0.355281	0.466677	0.509724	0.529289	0.538921	0.538415	0.539799
409.5	0.0662614	0.0860997	0.129384	0.219484	0.352499	0.463504	0.506351	0.525841	0.535424	0.534929	0.53631
409	0.064594	0.0843528	0.127482	0.217247	0.349721	0.460304	0.502963	0.522366	0.531976	0.531436	0.532802
408.5	0.0629244	0.0826238	0.125581	0.215	0.346929	0.45706	0.499532	0.518839	0.528458	0.527891	0.529245
408	0.0613244	0.0809368	0.123732	0.212786	0.344155	0.453806	0.496069	0.515313	0.524903	0.524326	0.525676
407.5	0.0597573	0.0793163	0.121903	0.210578	0.341388	0.450564	0.492586	0.511749	0.52136	0.520758	0.52207
407	0.0582402	0.0777205	0.120116	0.208403	0.338618	0.447316	0.489088	0.508167	0.517739	0.517157	0.51842
406.5	0.056765	0.0761515	0.118356	0.206248	0.335856	0.444072	0.485546	0.504585	0.514098	0.513508	0.514761
406	0.0553169	0.0746189	0.116626	0.204106	0.333075	0.440812	0.48203	0.500966	0.51046	0.509839	0.511126
405.5	0.0539314	0.0731322	0.114936	0.20199	0.33029	0.437519	0.478516	0.497365	0.506827	0.506187	0.507457
405	0.052574	0.0716864	0.113268	0.19989	0.327494	0.434196	0.474945	0.493715	0.503121	0.502492	0.503724
404.5	0.0512531	0.0702675	0.111616	0.197798	0.324714	0.430857	0.47136	0.490025	0.499407	0.498774	0.499985
404	0.0499614	0.0688854	0.109997	0.195749	0.32193	0.427486	0.467728	0.486295	0.495682	0.494984	0.496202
403.5	0.0486935	0.0675026	0.108393	0.193684	0.319095	0.424088	0.464062	0.482527	0.491891	0.491163	0.492372
403	0.0474617	0.0661615	0.106828	0.191612	0.316268	0.42067	0.460373	0.478743	0.488075	0.48734	0.488519
402.5	0.0462644	0.0648797	0.105287	0.18959	0.31346	0.41724	0.456705	0.474957	0.48421	0.483502	0.484636
402	0.0450793	0.0636031	0.103765	0.187547	0.310608	0.41375	0.452995	0.471112	0.480333	0.47963	0.480725
401.5	0.0439495	0.0623564	0.102278	0.185519	0.307783	0.410287	0.449235	0.467254	0.476439	0.475726	0.476817
401	0.0428251	0.0611245	0.100794	0.183518	0.304953	0.406798	0.445444	0.463367	0.472503	0.471773	0.472875
400.5	0.0417779	0.059955	0.0993504	0.181539	0.302145	0.403281	0.441644	0.45945	0.468545	0.467834	0.468916
400	0.0407425	0.0588136	0.0979433	0.179571	0.299326	0.399779	0.437835	0.455511	0.464595	0.463856	0.464907
399.5	0.0397279	0.057658	0.0965144	0.177584	0.296468	0.396227	0.433974	0.451514	0.460582	0.459819	0.460848
399	0.038752	0.0565387	0.0951408	0.175602	0.293618	0.392669	0.430093	0.447502	0.45655	0.455766	0.456775
398.5	0.0378166	0.0554541	0.0937962	0.173661	0.290777	0.38911	0.426199	0.443494	0.45249	0.451696	0.45266
398	0.0369098	0.0544096	0.0924572	0.171736	0.287912	0.38551	0.422277	0.439458	0.448402	0.44759	0.44856
397.5	0.0360305	0.0534066	0.0911521	0.169804	0.285042	0.381917	0.41832	0.435374	0.444292	0.443481	0.444398
397	0.035149	0.0523953	0.0898393	0.167852	0.282165	0.378288	0.414323	0.431236	0.440121	0.439307	0.440209
396.5	0.034321	0.051427	0.0885724	0.165956	0.279307	0.374664	0.410341	0.427108	0.43593	0.435122	0.436002
396	0.0335065	0.050469	0.0872999	0.164049	0.276423	0.370987	0.406344	0.422961	0.431748	0.430924	0.431794
395.5	0.0327253	0.0495396	0.0860685	0.162169	0.27355	0.367319	0.402338	0.41878	0.42753	0.426686	0.427551
395	0.0319623	0.048638	0.0848522	0.160285	0.270671	0.363636	0.398279	0.414596	0.423292	0.422416	0.42327
394.5	0.031243	0.0477731	0.0836792	0.158444	0.267814	0.359961	0.394247	0.410401	0.41907	0.418149	0.41901
394	0.0305383	0.0468994	0.0824874	0.156588	0.264921	0.356268	0.39018	0.406177	0.414779	0.413838	0.414719
393.5	0.0298794	0.0460681	0.0813253	0.154783	0.262054	0.352551	0.386131	0.401939	0.41053	0.409562	0.410416
393	0.0292255	0.0452579	0.0801792	0.152964	0.259203	0.34884	0.382067	0.397698	0.406244	0.405255	0.40608
392.5	0.0286176	0.044488	0.0790926	0.151164	0.256348	0.345151	0.377991	0.393491	0.401977	0.400987	0.401794
392	0.0280304	0.0437315	0.0780305	0.149381	0.253516	0.34146	0.373942	0.38927	0.397712	0.396697	0.39753
391.5	0.0274723	0.0430054	0.076973	0.14761	0.250689	0.337767	0.369905	0.385063	0.393448	0.392395	0.393203
391	0.0269295	0.042311	0.0759183	0.145871	0.247837	0.334085	0.365838	0.380856	0.389191	0.388111	0.388906
390.5	0.0264271	0.0416515	0.0749164	0.144147	0.245002	0.33039	0.361805	0.37663	0.384948	0.383836	0.384606
390	0.0259341	0.0410155	0.07392	0.142408	0.242176	0.326672	0.3577	0.372398	0.380667	0.379518	0.380267
389.5	0.0254473	0.0403701	0.0729403	0.140683	0.239348	0.322976	0.353629	0.368148	0.376357	0.375202	0.37591
389	0.0250288	0.0397707	0.0720289	0.139033	0.236603	0.319356	0.349581	0.363968	0.372143	0.37096	0.371648
388.5	0.0246494	0.0392094	0.0711341	0.1374	0.233865	0.315756	0.345574	0.359821	0.367935	0.366739	0.367373
388	0.0242555	0.0386629	0.0702551	0.135788	0.231139	0.312158	0.341574	0.355684	0.363719	0.362519	0.363153
387.5	0.0239223	0.0381555	0.0693899	0.134213	0.228438	0.308572	0.337591	0.351544	0.359509	0.358315	0.358941
387	0.0235945	0.0376435	0.0685429	0.132645	0.225733	0.305004	0.333592	0.347373	0.355295	0.354106	0.354707
386.5	0.0232911	0.0371627	0.0677096	0.131081	0.223027	0.301414	0.329578	0.343211	0.351116	0.349878	0.350458
386	0.0230239	0.0367188	0.0668972	0.129523	0.220349	0.297837	0.325575	0.339073	0.346909	0.345623	0.346223
385.5	0.0227625	0.0363293	0.066104	0.128009	0.217692	0.294261	0.321602	0.334928	0.342726	0.341425	0.341994
385	0.0225253	0.0359326	0.0653467	0.126503	0.215042	0.290687	0.317637	0.330781	0.338544	0.337221	0.337764
384.5	0.0222953	0.0355382	0.0645782	0.125028	0.212365	0.287129	0.313673	0.326664	0.334371	0.333015	0.333531
384	0.0220903	0.0351658	0.0638364	0.123536	0.209726	0.283597	0.309685	0.32254	0.33021	0.328838	0.329334
383.5	0.0219241	0.0348535	0.0631444	0.122088	0.20712	0.280088	0.305755	0.318435	0.326078	0.324687	0.325139
383	0.0217738	0.0345352	0.0624592	0.12067	0.204505	0.276565	0.30182	0.314349	0.321956	0.320521	0.320942
382.5	0.0216196	0.0342424	0.0617939	0.119231	0.201909	0.273016	0.297907	0.310254	0.31782	0.316352	0.316774
382	0.0214961	0.033949	0.061137	0.117813	0.199305	0.269486	0.293959	0.306161	0.313657	0.312177	0.312552
381.5	0.0214069	0.0336817	0.0604947	0.11642	0.196739	0.265977	0.290061	0.302097	0.309536	0.308013	0.308376
381	0.0213456	0.033452	0.0599116	0.115067	0.194188	0.262484	0.28614	0.298042	0.305438	0.303879	0.304206
380.5	0.0212874	0.0332136	0.059315	0.113658	0.191604	0.258959	0.282181	0.293924	0.301275	0.299696	0.299997
380	0.0212605	0.0330486	0.0587556	0.112315	0.189062	0.255455	0.278261	0.28981	0.297134	0.295533	0.295816
379.5	0.0212673	0.0328924	0.0581918	0.110977	0.186506	0.251909	0.274354	0.285722	0.293004	0.291355	0.291604
379	0.0213465	0.0327811	0.0577059	0.109688	0.183978	0.248413	0.270443	0.281621	0.288863	0.287214	0.287442
378.5	0.0214092	0.0326557	0.0572132	0.108387	0.181437	0.244887	0.266497	0.277513	0.284687	0.283057	0.283245
378	0.021541	0.0325989	0.0567502	0.107126	0.178962	0.241397	0.262578	0.273452	0.280582	0.278935	0.279092
377.5	0.0216588	0.0325596	0.0563356	0.105879	0.176497	0.237926	0.258674	0.269414	0.276464	0.274814	0.274977
377	0.0218274	0.0325637	0.0559281	0.104673	0.174047	0.234526	0.254808	0.265394	0.272387	0.27074	0.270883
376.5	0.0220319	0.0325761	0.0555538	0.103507	0.171644	0.231136	0.250991	0.261408	0.268351	0.266684	0.266785
376	0.022246	0.0326425	0.0551928	0.102382	0.169275	0.227804	0.24723	0.257481	0.264363	0.262715	0.262764
375.5	0.0224868	0.0327285	0.0548699	0.101288	0.166946	0.224499	0.243499	0.253585	0.26041	0.258764	0.258783
375	0.0227786	0.0328487	0.054608	0.100209	0.16467	0.221241	0.239865	0.249746	0.256558	0.254847	0.254858
374.5	0.0230158	0.0329415	0.054308	0.0991172	0.162389	0.218003	0.236186	0.245942	0.252663	0.250947	0.250934
374	0.0233672	0.0331101	0.0540848	0.0981365	0.160184	0.214867	0.23264	0.242203	0.248881	0.247153	0.247107
373.5	0.0237487	0.0333383	0.0539137	0.0972027	0.15804	0.211768	0.229094	0.238526	0.245147	0.243418	0.243314
373	0.0241402	0.0335593	0.0537564	0.0962693	0.155907	0.208689	0.225629	0.234841	0.241414	0.239687	0.239549
372.5	0.0245591	0.0338227	0.0536368	0.0953699	0.153799	0.205636	0.222139	0.231215	0.237725	0.235986	0.235822
372	0.0250472	0.0341331	0.0535593	0.0944797	0.15172	0.202614	0.218698	0.227601	0.234061	0.232308	0.232116
371.5	0.0255622	0.034472	0.0535456	0.0936434	0.149692	0.199651	0.215291	0.224055	0.230452	0.228653	0.228454
371	0.0261337	0.0348942	0.0535905	0.0929044	0.147724	0.196717	0.211955	0.220529	0.226888	0.225062	0.224842
370.5	0.0267395	0.0353102	0.0536523	0.0921421	0.145774	0.193788	0.20861	0.217022	0.223322	0.221481	0.221239
370	0.0268875	0.035311	0.0536245	0.0917036	0.145063	0.192997	0.207601	0.216106	0.222253	0.220384	0.220275
369.5	0.0275508	0.0357761	0.0537131	0.090956	0.143024	0.189985	0.204124	0.212445	0.218595	0.216664	0.216616
369	0.028335	0.0363529	0.0538711	0.0903112	0.141034	0.187057	0.200667	0.20888	0.214974	0.213027	0.212949
368.5	0.0291638	0.0369976	0.0540443	0.0897644	0.139166	0.184129	0.197318	0.205359	0.211415	0.209427	0.209308
368	0.0299928	0.0376556	0.0542798	0.0891693	0.137263	0.181223	0.194007	0.201833	0.207846	0.205895	0.205672
367.5	0.0309124	0.0384172	0.0546342	0.0887121	0.13549	0.17844	0.190754	0.198428	0.204371	0.202402	0.202128
367	0.0318681	0.0392415	0.0550275	0.0882685	0.133753	0.175691	0.187556	0.195064	0.200949	0.198964	0.198627
366.5	0.032957	0.0401635	0.0555137	0.0879037	0.132085	0.173014	0.184437	0.191749	0.197595	0.195553	0.195211
366	0.0339849	0.041025	0.0560074	0.0875026	0.130437	0.170285	0.181245	0.188405	0.194203	0.19213	0.191746
365.5	0.0351171	0.041961	0.0565865	0.0872284	0.128859	0.16764	0.178156	0.185173	0.190866	0.18881	0.188346
365	0.0363471	0.0430022	0.0572292	0.0870233	0.127299	0.165059	0.175166	0.181979	0.187627	0.18554	0.185059
364.5	0.0376281	0.0441248	0.0579405	0.0868679	0.125855	0.162515	0.172188	0.178807	0.184407	0.182325	0.181809
364	0.0389967	0.0452992	0.0587576	0.0867703	0.124466	0.160087	0.169293	0.175709	0.181234	0.179152	0.178617
363.5	0.0404375	0.0465891	0.0596267	0.0867677	0.123123	0.157671	0.166422	0.172645	0.178098	0.17601	0.175448
363	0.0419812	0.0479707	0.0606036	0.0868512	0.121891	0.155392	0.163652	0.16966	0.175082	0.172962	0.172393
362.5	0.0436359	0.0493758	0.0616104	0.0869623	0.120684	0.153116	0.160917	0.166734	0.172101	0.169945	0.169312
362	0.0453504	0.0508652	0.0626689	0.0871643	0.119537	0.15088	0.158237	0.163843	0.169181	0.167	0.166328
361.5	0.0470907	0.0524254	0.0638217	0.0874172	0.118426	0.148674	0.155572	0.161003	0.16627	0.164006	0.163371
361	0.0489003	0.0540626	0.0650078	0.087733	0.117388	0.146496	0.152956	0.158163	0.163382	0.161121	0.160409
360.5	0.0507679	0.05574	0.0662461	0.0881387	0.116401	0.144399	0.150361	0.155325	0.160554	0.158252	0.157514
360	0.0527208	0.0575514	0.067589	0.0885957	0.115498	0.142378	0.147847	0.152606	0.157798	0.155454	0.154682
359.5	0.0547664	0.0594168	0.0690075	0.0891038	0.11465	0.140381	0.145346	0.149919	0.155089	0.152698	0.15192
359	0.0568469	0.0613135	0.0704829	0.0896592	0.113806	0.13843	0.142903	0.147271	0.152402	0.149947	0.149182
358.5	0.0590007	0.0632737	0.0720611	0.0902966	0.113037	0.13657	0.140529	0.144705	0.149776	0.147288	0.146518
358	0.0612222	0.0653063	0.0736772	0.0910025	0.112313	0.134757	0.138206	0.14219	0.147215	0.144703	0.143894
357.5	0.0634609	0.0673959	0.0753066	0.0917365	0.111617	0.132926	0.135884	0.139662	0.144625	0.142116	0.141258
357	0.0658061	0.0695267	0.0769974	0.0925141	0.111002	0.131173	0.133658	0.137206	0.142123	0.139526	0.138678
356.5	0.0682041	0.0717774	0.0787642	0.0933633	0.110438	0.12949	0.131466	0.134824	0.139687	0.137058	0.136171
356	0.0706594	0.0740607	0.080599	0.0942856	0.109953	0.12784	0.129336	0.132509	0.137293	0.134647	0.133714
355.5	0.0731364	0.0763413	0.0824408	0.0952053	0.109433	0.126204	0.12723	0.130196	0.13489	0.13222	0.131285
355	0.0756825	0.0786907	0.0843219	0.0961992	0.109004	0.124677	0.12516	0.12798	0.132576	0.129871	0.12894
354.5	0.0782619	0.0810791	0.0862502	0.0972463	0.108669	0.123165	0.123124	0.125791	0.130308	0.127601	0.126647
354	0.0808807	0.0835546	0.088243	0.098324	0.108368	0.121735	0.121173	0.123705	0.128131	0.125426	0.124397
353.5	0.0835506	0.0860631	0.0902819	0.0994784	0.108103	0.12036	0.119303	0.121632	0.125986	0.123275	0.122195
353	0.0862196	0.0885777	0.0923535	0.100648	0.107873	0.119006	0.117459	0.119597	0.123936	0.121176	0.120055
352.5	0.0889147	0.0911216	0.0944838	0.101846	0.107659	0.117716	0.115665	0.117612	0.121896	0.119099	0.117969
352	0.0916339	0.0936709	0.0965694	0.103092	0.107492	0.116445	0.113902	0.115649	0.119875	0.117035	0.115926
351.5	0.0943784	0.0962411	0.0987217	0.10434	0.1074	0.115248	0.112196	0.113786	0.117924	0.115051	0.113975
351	0.0971282	0.0988052	0.100874	0.105599	0.1073	0.114075	0.110525	0.111949	0.116014	0.113105	0.112042
350.5	0.0999043	0.101355	0.103013	0.106894	0.107244	0.11296	0.108913	0.110164	0.114212	0.111231	0.110175
350	0.102698	0.10394	0.105222	0.108261	0.107262	0.111921	0.107373	0.108454	0.112439	0.10942	0.108381
