# Supplementary material for: Dataset for reproducing absorption spectra of methyl orange from the RGB values of microscopic images
Source: Data Brief. 2020 Jul 5;31:105998. doi: 10.1016/j.dib.2020.105998 (PMC7363659; doi:10.1016/j.dib.2020.105998)
Supplement: Supplementary file 2 [file mmc2.zip › 3. RGB_values_of_standard_solutions.xlsx]

## Sheet: 1022_822_pixels
1022*822 Pixels
	pH 1.536	pH 2.039	pH 2.495	pH 2.972	pH 3.510	pH 4.055	pH 4.556	pH 5.065	pH 5.546	pH 5.934	pH 6.544
R	226.681	229.893	228.626	226.397	221.391	216.089	217.579	212.124	212.965	218.411	216.541
G	67.826	75.136	82.581	95.522	126.465	160.417	177.955	180.13	183.442	186.717	186.618
B	104.708	106.063	94.835	69.665	34.828	3.368	1.124	1.138	1.059	1.158	1.082

## Sheet: 100_100_pixels
100*100 Pixels
(X, Y)		pH 1.536	pH 2.039	pH 2.495	pH 2.972	pH 3.510	pH 4.055	pH 4.556	pH 5.065	pH 5.546	pH 5.934	pH 6.544
(309, 84)	R	229.751	232.781	232.554	230.826	223.024	220.047	219.519	218.502	217.488	220.606	217.9
	G	74.224	81.099	88.422	102.558	129.436	166.525	180.41	185.723	187.607	189.677	188.91
	B	108.722	109.447	97.306	72.189	35.02	2.525	1.172	1.018	1.113	1.392	1.258
(539, 421)	R	227.121	230.026	231.493	226.777	222.322	218.008	217.93	214.886	215.748	218.199	218.558
	G	68.027	75.343	85.838	97.068	126.964	162.265	177.816	181.849	185.046	185.92	187.543
	B	105.015	105.734	96.034	68.834	34.022	2.932	1.264	1.252	1.058	1.673	1.153
(727, 208)	R	228.879	228.442	229.748	225.413	222.672	216.48	220.151	217.156	216.843	219.704	218.145
	G	70.092	72.645	82.971	95.426	127.294	160.735	179.321	183.096	185.665	187.367	187.569
	B	106.757	103.96	94.63	69.396	35.691	2.765	1.256	1.079	1.018	1.219	1.14
Average	R	228.584	230.416	231.265	227.672	222.673	218.178	219.2	216.848	216.693	219.503	218.201
	G	70.781	76.3623	85.7437	98.3507	127.898	163.175	179.182	183.556	186.106	187.655	188.007
	B	106.831	106.38	95.99	70.1397	34.911	2.74067	1.23067	1.11633	1.063	1.428	1.18367

## Sheet: 10_10_pixels
10*10 pixels
(X, Y)		pH 1.536	pH 2.039	pH 2.495	pH 2.972	pH 3.510	pH 4.055	pH 4.556	pH 5.065	pH 5.546	pH 5.934	pH 6.544
(309, 84)	R	227.99	232.62	233.2	230.65	223.18	218.88	218.77	220.05	217.54	221.78	217.42
	G	74.68	81.38	88.66	103.33	130.29	164.52	179.25	187.12	187.39	188.99	188.3
	B	109.27	110.5	98.35	68.11	33.06	2.7	1.4	1.31	1.13	1.38	1.16
(539, 421)	R	226.1	230.55	231.9	226.31	221.47	216.06	218.25	215.94	215.98	218.65	215.33
	G	71.79	77.54	88.1	100.07	128.3	161.67	179.59	181.88	186.49	188.23	187.55
	B	105.26	105.66	98.14	69.27	34.34	1.92	1.33	1.45	0.82	1.03	0.9
(727, 208)	R	229.63	228.84	231.31	225.58	221.16	216.85	217.3	219.1	216.31	219.76	218.37
	G	72.23	72.3	82.98	97.13	128.63	162.59	180.68	183.37	185.91	186.3	187.81
	B	109.52	107.2	96.28	69.87	33.27	2.55	1.5	0.97	1.06	1.1	1.07
Average	R	227.907	230.67	232.137	227.513	221.937	217.263	218.107	218.363	216.61	220.063	217.04
	G	72.9	77.0733	86.58	100.177	129.073	162.927	179.84	184.123	186.597	187.84	187.887
	B	108.017	107.787	97.59	69.0833	33.5567	2.39	1.41	1.24333	1.00333	1.17	1.04333
