# Supplementary material for: Dataset for reproducing absorption spectra of methyl orange from the RGB values of microscopic images
Source: Data Brief. 2020 Jul 5;31:105998. doi: 10.1016/j.dib.2020.105998 (PMC7363659; doi:10.1016/j.dib.2020.105998)
Supplement: Supplementary file 2 [file mmc2.zip › 6. RGB_values_of_sample_solutions.xlsx]

## Sheet: 1022_822_pixels
1022*822 Pixels
	pH 1.744	pH 2.688	pH 3.693	pH 4.758	pH 5.717
R	227.327	228.367	220.508	216.333	216.173
G	69.254	89.032	138.963	181.298	185.744
B	105.962	86.425	22.308	1.139	1.078

## Sheet: 100_100_pixels
	100*100 Pixels
(X, Y)		pH 1.744	pH 2.688	pH 3.693	pH 4.758	pH 5.717
(309, 84)	R	234.14	230.42	222.012	218.007	217.328
	G	79.306	93.99	142.939	184.127	187.995
	B	114.164	89.98	20.719	1.08	1.162
(539, 421)	R	231.234	229.435	221.835	218.192	217.415
	G	74.44	90.377	139.819	182.294	186.199
	B	110.269	86.455	20.661	1.147	1.016
(727, 208)	R	229.344	227.746	221.94	217.506	217.794
	G	71.12	88.451	139.794	182.072	186.866
	B	108.801	86.151	22.592	1.241	1.079
Average	R	231.573	229.2	221.929	217.902	217.512
	G	74.9553	90.9393	140.851	182.831	187.02
	B	111.078	87.5287	21.324	1.156	1.08567

## Sheet: 10_10_pixels
	10*10 pixels
(X, Y)		pH 1.744	pH 2.688	pH 3.693	pH 4.758	pH 5.717
(309, 84)	R	233.34	230.486	223.24	216.76	217.26
	G	79.2	98.957	143.27	183.67	187.13
	B	117.59	87.888	22.57	1.26	1.18
(539, 421)	R	229.33	228.42	222.91	220.54	215.87
	G	74.5	91.76	139.52	182.97	186.72
	B	107.68	87.18	19.75	1.25	0.92
(727, 208)	R	229.68	226.87	221.61	219.72	219.73
	G	70.46	89.8	139.87	182.92	186.47
	B	113.18	87.74	26.38	0.97	1.06
Average	R	230.783	228.592	222.587	219.007	217.62
	G	74.72	93.5057	140.887	183.187	186.773
	B	112.817	87.6027	22.9	1.16	1.05333
