# Supplementary material for: Dataset for reproducing absorption spectra of methyl orange from the RGB values of microscopic images
Source: Data Brief. 2020 Jul 5;31:105998. doi: 10.1016/j.dib.2020.105998 (PMC7363659; doi:10.1016/j.dib.2020.105998)
Supplement: Supplementary file 2 [file mmc2.zip › 8. Spectrophotometric_spectra_of_sample_solutions.xlsx]

## Sheet: Sheet1
Spectrophotometric data			From 700 nm to 350 nm
Wavelength [nm]	pH 1.744	pH 2.688	pH 3.693	pH 4.758	pH 5.717
700	0.000591644	0.00078676	0.000989716	0.00387203	0.00185126
699.5	0.000625203	0.000807489	0.0010149	0.00389561	0.00186907
699	0.000631558	0.000822932	0.0010291	0.00390885	0.00187941
698.5	0.000646645	0.000822219	0.00104121	0.0039066	0.00187994
698	0.00065793	0.000827743	0.00104994	0.00390921	0.00189883
697.5	0.00067367	0.000843483	0.00106592	0.00393956	0.00192461
697	0.000680678	0.000844433	0.00106432	0.00392239	0.00192883
696.5	0.000688935	0.000855481	0.00107073	0.00393475	0.00193352
696	0.000693805	0.000861599	0.00109538	0.00394491	0.00195015
695.5	0.000704734	0.000874369	0.00110073	0.00395584	0.00195716
695	0.000707407	0.000886308	0.0011192	0.00396742	0.00196001
694.5	0.000711505	0.000890881	0.00111967	0.0039708	0.00196405
694	0.000720474	0.000895692	0.00113244	0.0039891	0.00197652
693.5	0.000705684	0.000893435	0.00111813	0.00397264	0.00196922
693	0.000711921	0.000903414	0.00111469	0.00397668	0.00197575
692.5	0.000721899	0.000902166	0.0011176	0.00398019	0.00197718
692	0.000719405	0.000898009	0.0011075	0.00398452	0.0019726
691.5	0.000709248	0.000898009	0.00109805	0.00399034	0.00197213
691	0.000716672	0.000898543	0.00110203	0.00399124	0.00197421
690.5	0.000712515	0.00088702	0.00108867	0.00400531	0.00197801
690	0.000710852	0.000885417	0.00109788	0.00400418	0.00197017
689.5	0.00069327	0.000880903	0.0010895	0.00400032	0.00196126
689	0.000688816	0.000878586	0.00110548	0.00400074	0.00195983
688.5	0.000708357	0.000886842	0.00109788	0.00401802	0.00195912
688	0.000724572	0.000889931	0.00110192	0.00402788	0.00196446
687.5	0.000712931	0.000874785	0.00108909	0.00402301	0.00195686
687	0.000705684	0.00084675	0.00107269	0.0040081	0.0019274
686.5	0.000699923	0.0008398	0.00105505	0.00400697	0.00191398
686	0.000697606	0.000836355	0.00105066	0.00401933	0.00191707
685.5	0.000697131	0.000830535	0.00105695	0.00402331	0.00191986
685	0.000697903	0.000830653	0.00104062	0.00401173	0.00191439
684.5	0.000687806	0.000822338	0.00104234	0.00401582	0.0019024
684	0.000681985	0.000806004	0.00103468	0.00401493	0.00188416
683.5	0.000683054	0.000808261	0.00102731	0.00403044	0.00189069
683	0.000675749	0.000787235	0.00100563	0.00401024	0.00188571
682.5	0.000686024	0.00079953	0.000995656	0.00401155	0.00190281
682	0.000689172	0.000796263	0.000985677	0.00401185	0.00188707
681.5	0.00067664	0.000793887	0.000961444	0.0040084	0.00187852
681	0.000651277	0.000759259	0.000929785	0.00399207	0.00184686
680.5	0.000654069	0.000757775	0.000939467	0.00400038	0.00185832
680	0.000642665	0.000740193	0.000913036	0.00397942	0.0018408
679.5	0.000616293	0.000741203	0.000890643	0.00397169	0.00182851
679	0.000609344	0.000727423	0.000871577	0.0039695	0.00181514
678.5	0.000613442	0.000718098	0.000867479	0.0039806	0.001806
678	0.000609403	0.000715128	0.000866588	0.00396944	0.00180718
677.5	0.000631439	0.000732412	0.000879418	0.00397538	0.00181758
677	0.000624906	0.00072475	0.000867835	0.00396938	0.00180772
676.5	0.000640824	0.000727839	0.00087134	0.00398411	0.00181865
676	0.000647951	0.00074637	0.000879002	0.00399498	0.00183278
675.5	0.000654544	0.000733422	0.000881437	0.00399563	0.00182429
675	0.000652525	0.000745004	0.000875082	0.00401493	0.00183088
674.5	0.000656267	0.000752845	0.000875141	0.00402188	0.00182958
674	0.000646585	0.000745004	0.000859045	0.00402586	0.00182031
673.5	0.000656564	0.000760922	0.000868548	0.00402996	0.00182387
673	0.000652525	0.000771673	0.000854412	0.0040454	0.0018212
672.5	0.000658286	0.000782899	0.000872112	0.0040498	0.0018471
672	0.00065496	0.000788304	0.000866054	0.00404992	0.0018566
671.5	0.000657039	0.000798401	0.000868964	0.00405782	0.00186557
671	0.000658643	0.000811647	0.000862906	0.00406019	0.00188333
670.5	0.000666008	0.000837128	0.000875497	0.00408627	0.00191077
670	0.000676877	0.000857025	0.000887852	0.00409417	0.0019122
669.5	0.000690419	0.000870508	0.000890109	0.00409464	0.00192265
669	0.000697547	0.000873894	0.000896939	0.00410355	0.00192093
668.5	0.000691132	0.000885417	0.000893435	0.00410456	0.00192503
668	0.00068941	0.00090282	0.000896167	0.00410718	0.00193316
667.5	0.000680916	0.00089985	0.000899375	0.00409268	0.00193613
667	0.000682698	0.000899078	0.000906443	0.0041083	0.00193304
666.5	0.000670047	0.000892188	0.000901394	0.00409744	0.0019119
666	0.000663157	0.000894029	0.000890762	0.00410332	0.00191849
665.5	0.000646051	0.000866588	0.000875794	0.00408621	0.0018996
665	0.000684717	0.000893257	0.000905433	0.00411009	0.00193037
664.5	0.00068056	0.00089094	0.000885476	0.00410017	0.00192211
664	0.000693449	0.000898306	0.000891178	0.00411359	0.00193215
663.5	0.000697131	0.000885417	0.00089783	0.00411448	0.00193055
663	0.000702596	0.000886545	0.000894623	0.00411513	0.00193762
662.5	0.000709248	0.000890703	0.000905433	0.00411805	0.00194771
662	0.000712455	0.000898959	0.000907037	0.00412719	0.00195181
661.5	0.000707585	0.000896642	0.000899375	0.00413367	0.0019568
661	0.000713168	0.000899137	0.000906977	0.00413919	0.00195615
660.5	0.000696359	0.000901216	0.000909056	0.00412992	0.0019476
660	0.00069624	0.000878824	0.00090478	0.0041263	0.00193922
659.5	0.000708001	0.00089884	0.000914461	0.00414436	0.00195805
659	0.000710733	0.00089397	0.000922717	0.00412891	0.00195567
658.5	0.000712099	0.000888683	0.000916481	0.00412042	0.00195288
658	0.000724038	0.000906799	0.000926816	0.00412333	0.00196684
657.5	0.00072475	0.000909175	0.000924796	0.0041478	0.00197581
657	0.000738471	0.000908878	0.000936497	0.00415089	0.00198193
656.5	0.000735442	0.000901929	0.000927944	0.00414703	0.00195775
656	0.000734491	0.000901691	0.000940061	0.00413961	0.00194944
655.5	0.000741441	0.000906086	0.000942615	0.00415012	0.00195359
655	0.00074738	0.000928835	0.000966076	0.00417459	0.00196987
654.5	0.000747796	0.000922777	0.000965542	0.00417513	0.00195627
654	0.00075629	0.000918144	0.000967858	0.00418991	0.00196975
653.5	0.000759972	0.000919094	0.000971541	0.00419983	0.00197272
653	0.000754627	0.000917193	0.000969165	0.00419081	0.00197266
652.5	0.000755755	0.00091856	0.000961087	0.00419318	0.0019568
652	0.000768644	0.0009264	0.000958117	0.00421373	0.00196458
651.5	0.000773871	0.00091458	0.000938754	0.00421961	0.00195413
651	0.000789551	0.00094018	0.000948911	0.0042366	0.00196797
650.5	0.000791155	0.000945644	0.000950277	0.00425769	0.0019764
650	0.000794066	0.000955504	0.000959186	0.00426713	0.00198804
649.5	0.000825367	0.00098633	0.000980331	0.00428822	0.00201263
649	0.000808321	0.000987697	0.000966314	0.00429029	0.00199559
648.5	0.000809865	0.000987875	0.000970591	0.00430354	0.00200468
648	0.000820259	0.000992032	0.000978728	0.00430491	0.00200586
647.5	0.000849244	0.001007	0.000989063	0.00432243	0.00200972
647	0.000867657	0.00102488	0.00100653	0.00433971	0.00202142
646.5	0.000862549	0.00103337	0.00100094	0.00434268	0.00202089
646	0.00086635	0.001037	0.000996962	0.00435052	0.00202053
645.5	0.00085459	0.00102541	0.000992092	0.00434636	0.00200509
645	0.000864687	0.00104246	0.000985855	0.0043529	0.00201608
644.5	0.000865341	0.0010323	0.000980985	0.00435385	0.00201388
644	0.000879833	0.00104697	0.000993874	0.00435902	0.00201228
643.5	0.000871756	0.00105202	0.00101015	0.00435385	0.00201222
643	0.000867538	0.00105933	0.00100831	0.00436644	0.00202428
642.5	0.000881853	0.0010775	0.00100944	0.00439287	0.00203669
642	0.000881793	0.00107608	0.00100985	0.00439887	0.002038
641.5	0.000905908	0.00107632	0.00101033	0.00440083	0.00204322
641	0.000900622	0.00108297	0.00100474	0.00440528	0.00204483
640.5	0.00090864	0.00109811	0.00101235	0.00442601	0.00206175
640	0.0009185	0.00110197	0.00101644	0.00444639	0.00206942
639.5	0.000933884	0.00110649	0.00102238	0.00445191	0.00207209
639	0.00094903	0.00110922	0.00102719	0.00446367	0.00207019
638.5	0.000966017	0.00112342	0.00104377	0.00447026	0.00208872
638	0.000973145	0.0011328	0.00104721	0.00447442	0.00208361
637.5	0.000972669	0.00113963	0.0010421	0.00447816	0.00207779
637	0.000986212	0.00115983	0.00104988	0.00449408	0.00209062
636.5	0.0010007	0.00116458	0.00105743	0.00450768	0.002105
636	0.0010089	0.00116565	0.00106099	0.00449949	0.00210416
635.5	0.00101324	0.00117176	0.00107014	0.00449408	0.00210197
635	0.00102345	0.00116689	0.00106865	0.0044923	0.00210624
634.5	0.00104115	0.00117652	0.00107828	0.00449319	0.0021202
634	0.00105458	0.00118079	0.00108237	0.00448594	0.00212216
633.5	0.00105725	0.00117224	0.0010756	0.00448891	0.00210921
633	0.00107097	0.00117485	0.00107441	0.00449147	0.00211753
632.5	0.00108612	0.00119647	0.00108012	0.00448565	0.00210808
632	0.00109657	0.00120788	0.00106996	0.00449432	0.00210161
631.5	0.00109972	0.00120966	0.00107542	0.00449877	0.00210909
631	0.00110684	0.001214	0.00106301	0.00449266	0.00210327
630.5	0.00114052	0.00122795	0.00107513	0.00450465	0.00211236
630	0.00117907	0.00124678	0.00108522	0.00452425	0.00211581
629.5	0.00120794	0.00126395	0.00108291	0.00453233	0.00212353
629	0.00122879	0.00127975	0.00110881	0.00454997	0.00212804
628.5	0.00127012	0.00130612	0.00112989	0.00456084	0.00213719
628	0.00129531	0.00133499	0.00112371	0.00456845	0.00214883
627.5	0.00132138	0.00134271	0.0011094	0.00458163	0.00213612
627	0.00135055	0.00136569	0.00111902	0.00458514	0.00212442
626.5	0.00138197	0.00139432	0.00114468	0.00458894	0.00213832
626	0.0014223	0.00143103	0.00116535	0.00460414	0.00214384
625.5	0.00144701	0.00145093	0.00117242	0.00460325	0.00214533
625	0.00148348	0.00147243	0.00118335	0.00461014	0.00215762
624.5	0.00151329	0.00148437	0.00118887	0.0046067	0.00215453
624	0.00154008	0.00151442	0.00119546	0.00460818	0.00215293
623.5	0.00156687	0.00154715	0.00122641	0.00462713	0.0021638
623	0.00160334	0.00157607	0.00124203	0.00463568	0.00216748
622.5	0.00163553	0.00159389	0.00124607	0.00464008	0.00216534
622	0.00165762	0.00162104	0.00124744	0.00463253	0.00215625
621.5	0.00169647	0.00163695	0.00125308	0.00462297	0.00215115
621	0.0017507	0.00167491	0.00126894	0.00463265	0.00215227
620.5	0.00179637	0.00172041	0.00128836	0.00464109	0.00215697
620	0.00194457	0.00188416	0.00151531	0.00483074	0.00212246
619.5	0.002002	0.00193215	0.0015263	0.00483585	0.0021316
619	0.00207476	0.00198412	0.00155154	0.00484986	0.00214645
618.5	0.00214093	0.00203812	0.00158154	0.00487368	0.00215691
618	0.00222468	0.00209715	0.0016224	0.00489619	0.00216748
617.5	0.0022956	0.00215388	0.00165151	0.0049152	0.00218482
617	0.0023427	0.00221316	0.00166594	0.00492678	0.00218429
616.5	0.00242069	0.00227439	0.00168928	0.00494935	0.00218874
616	0.00247444	0.00232078	0.00170579	0.00495458	0.00219005
615.5	0.00254387	0.00237792	0.00173276	0.00495749	0.00219635
615	0.00260992	0.00243868	0.00174405	0.00495737	0.00218566
614.5	0.00271268	0.0025238	0.00177517	0.00498434	0.00220603
614	0.00279221	0.00258979	0.00180362	0.00498285	0.0022125
613.5	0.0028949	0.00267193	0.00184502	0.00500613	0.00222599
613	0.00298364	0.00274855	0.0018683	0.00503067	0.00223757
612.5	0.00309091	0.00283776	0.00192087	0.00505122	0.00225717
612	0.0032062	0.00293642	0.00195858	0.00507456	0.00226952
611.5	0.00331644	0.00302421	0.00199719	0.00508662	0.00228384
611	0.00343172	0.0031272	0.00203289	0.00510289	0.00229845
610.5	0.00355058	0.00322099	0.00207494	0.00511911	0.0022988
610	0.00368683	0.00333402	0.00212275	0.00513057	0.00232856
609.5	0.00381275	0.00342745	0.00216522	0.00515177	0.00233123
609	0.00395619	0.00353828	0.00221779	0.0051595	0.00233593
608.5	0.00411151	0.00366081	0.00226489	0.00518319	0.00234911
608	0.00425656	0.00378531	0.00230896	0.00520137	0.00234496
607.5	0.0044231	0.00392424	0.00236456	0.00521551	0.00234715
607	0.00461893	0.00407718	0.00243785	0.00524449	0.00236616
606.5	0.00479219	0.00421694	0.00248798	0.0052471	0.00236533
606	0.00498172	0.00436941	0.00255142	0.00526849	0.0023876
605.5	0.00517345	0.00453305	0.00261461	0.00528304	0.00239437
605	0.0053817	0.00471563	0.00269224	0.00531796	0.00240322
604.5	0.00559261	0.00488924	0.00276726	0.00533364	0.00242229
604	0.00582889	0.00507759	0.00284228	0.00535449	0.00242425
603.5	0.00607229	0.00528714	0.00292514	0.00538585	0.00243625
603	0.00633084	0.00550702	0.00300871	0.00541098	0.00245199
602.5	0.00660549	0.00574431	0.00309596	0.0054402	0.00247319
602	0.00689321	0.00598047	0.00317638	0.00546372	0.00247943
601.5	0.00721187	0.00624549	0.0032979	0.00551504	0.00250366
601	0.00753373	0.00650713	0.00340452	0.0055423	0.00252184
600.5	0.00786273	0.0067876	0.00352646	0.00556677	0.00253609
600	0.00822338	0.00708915	0.00365161	0.00560075	0.00256229
599.5	0.00858748	0.00739504	0.00378673	0.00564601	0.00257939
599	0.00898127	0.00773051	0.00393457	0.00568539	0.00260766
598.5	0.00940073	0.00808166	0.00408752	0.00573605	0.00262679
598	0.00983943	0.008452	0.00423933	0.0057768	0.00264906
597.5	0.0103018	0.00884597	0.00438871	0.00582794	0.002679
597	0.0108046	0.0092558	0.00456619	0.00587676	0.00271404
596.5	0.011329	0.00968482	0.00473737	0.00592232	0.00272907
596	0.0118834	0.0101368	0.0049272	0.00596889	0.00275704
595.5	0.0124796	0.0106328	0.00514049	0.00604355	0.00279696
595	0.0130931	0.0111488	0.00535776	0.00611066	0.0028364
594.5	0.0137566	0.0117024	0.00558418	0.00617172	0.00289027
594	0.0144359	0.0122623	0.00582467	0.00624139	0.00291985
593.5	0.0151705	0.0128825	0.00608334	0.0063173	0.00297437
593	0.0159231	0.0135095	0.00633613	0.00639547	0.00301233
592.5	0.0167208	0.0141747	0.00661743	0.00646615	0.00305438
592	0.0175869	0.0148887	0.00691465	0.00655144	0.00310903
591.5	0.0184878	0.0156367	0.00723093	0.00664327	0.003173
591	0.0194265	0.0164124	0.00754098	0.00672054	0.00322027
590.5	0.0204145	0.0172385	0.00788239	0.00681498	0.00327332
590	0.0214777	0.0181252	0.00825415	0.00691791	0.00333384
589.5	0.0225931	0.019058	0.00863185	0.00702566	0.00339698
589	0.0237627	0.0200299	0.00902796	0.00712158	0.00346677
588.5	0.025007	0.0210518	0.00944343	0.00723331	0.00352848
588	0.0263094	0.0221508	0.00990708	0.0073663	0.00361995
587.5	0.0276821	0.0232892	0.0103755	0.0074877	0.00369918
587	0.0291207	0.024487	0.0108814	0.00761873	0.00378091
586.5	0.0306516	0.0257649	0.0114169	0.00776371	0.00386846
586	0.032239	0.0271073	0.0119675	0.00790335	0.00396071
585.5	0.0339307	0.0285185	0.012543	0.00804662	0.00405229
585	0.0357291	0.0300182	0.0131767	0.00821708	0.00416259
584.5	0.0376164	0.0315836	0.0138273	0.00839717	0.00427117
584	0.0396198	0.0332455	0.0145144	0.00858516	0.0043956
583.5	0.0417157	0.0349936	0.015223	0.0087643	0.00451832
583	0.0439284	0.0368481	0.0159973	0.00898104	0.00465445
582.5	0.0462456	0.0388	0.0167986	0.00918607	0.00478916
582	0.0486967	0.0408497	0.0176445	0.00942835	0.00493563
581.5	0.051269	0.0429932	0.0185403	0.009655	0.00507028
581	0.0539707	0.0452491	0.0194755	0.00989585	0.0052164
580.5	0.0568056	0.0476165	0.0204652	0.0101665	0.00539934
580	0.059776	0.0500889	0.0214835	0.0104259	0.00555585
579.5	0.062908	0.0527104	0.0225716	0.0107114	0.00573421
579	0.0662139	0.0554591	0.02372	0.0110109	0.00593016
578.5	0.0696727	0.0583492	0.024927	0.0113443	0.0061327
578	0.0733202	0.0613807	0.0261923	0.0116798	0.00633928
577.5	0.0771533	0.0645546	0.027511	0.0120436	0.00656047
577	0.0811694	0.0678897	0.0289018	0.012403	0.00679865
576.5	0.0853578	0.0713896	0.0303556	0.0127943	0.00703219
576	0.0897298	0.0750463	0.031875	0.0131806	0.00726514
575.5	0.0943185	0.0788841	0.0334624	0.0135949	0.00751431
575	0.0991395	0.0828955	0.0351345	0.0140447	0.00778819
574.5	0.104205	0.0871094	0.0369056	0.0145101	0.00807893
574	0.109492	0.0915131	0.0387434	0.0149904	0.00836629
573.5	0.115039	0.0961323	0.040684	0.0155109	0.00868607
573	0.12085	0.100934	0.0426921	0.0160362	0.00900503
572.5	0.126902	0.105971	0.0448075	0.0165865	0.00934709
572	0.133212	0.111213	0.0470019	0.0171504	0.00968702
571.5	0.139792	0.116706	0.0492994	0.0177639	0.010046
571	0.146653	0.122449	0.0516816	0.0183887	0.0104144
570.5	0.15381	0.12844	0.0541722	0.0190431	0.0108196
570	0.161294	0.134677	0.0567947	0.0197435	0.0112467
569.5	0.169074	0.14115	0.0595091	0.020467	0.0116852
569	0.177181	0.147885	0.0623293	0.0212016	0.0121353
568.5	0.185617	0.154881	0.0652642	0.0219838	0.0126124
568	0.194351	0.162162	0.0683275	0.0227914	0.0130967
567.5	0.203446	0.169709	0.0715179	0.0236354	0.0136093
567	0.212857	0.177532	0.0747924	0.0244922	0.0141301
566.5	0.222605	0.185649	0.0782162	0.0254031	0.0146819
566	0.232703	0.194063	0.0817647	0.0263447	0.0152563
565.5	0.24313	0.202737	0.085425	0.0273272	0.0158604
565	0.253919	0.211697	0.0892121	0.0283432	0.016491
564.5	0.265094	0.220952	0.0931238	0.0293806	0.0171211
564	0.276629	0.230524	0.0971737	0.0304798	0.0178016
563.5	0.28852	0.240372	0.101327	0.031604	0.0185046
563	0.300747	0.250554	0.105612	0.0327876	0.0192217
562.5	0.31329	0.261002	0.110016	0.0339817	0.0199561
562	0.326168	0.271751	0.114573	0.0352217	0.0207294
561.5	0.339389	0.282771	0.119276	0.0364948	0.0215497
561	0.35294	0.294093	0.124111	0.0378362	0.0223998
560.5	0.3668	0.305678	0.129048	0.0392004	0.023286
560	0.381	0.317548	0.134129	0.0406447	0.0242124
559.5	0.395534	0.329649	0.139324	0.0421122	0.025153
559	0.410398	0.342027	0.144642	0.0436119	0.026122
558.5	0.425557	0.35466	0.15006	0.0451536	0.0271174
558	0.441041	0.367576	0.155609	0.0467337	0.0281693
557.5	0.456818	0.380709	0.161264	0.0483534	0.0292367
557	0.472887	0.394109	0.167041	0.0500398	0.0303662
556.5	0.489231	0.407721	0.172906	0.0517676	0.0315203
556	0.505854	0.421586	0.178895	0.053561	0.0327232
555.5	0.522678	0.435609	0.184999	0.0553796	0.0339691
555	0.53972	0.449802	0.191204	0.057267	0.0352557
554.5	0.556935	0.464151	0.197478	0.0591777	0.0365741
554	0.57433	0.478659	0.203804	0.0611296	0.0379282
553.5	0.591908	0.493331	0.210223	0.0631226	0.0393294
553	0.609695	0.508119	0.216693	0.0651653	0.0407625
552.5	0.627685	0.523061	0.223234	0.0672654	0.0422609
552	0.645821	0.538098	0.229824	0.0694281	0.04381
551.5	0.664034	0.5532	0.236444	0.0716302	0.0454045
551	0.682296	0.568319	0.243127	0.0738859	0.0470453
550.5	0.700606	0.583454	0.249821	0.0761729	0.0487296
550	0.718938	0.598608	0.256563	0.0785099	0.0504796
549.5	0.737267	0.613753	0.263325	0.0808867	0.0522682
549	0.755622	0.628861	0.270086	0.0833092	0.0540962
548.5	0.773989	0.643948	0.276847	0.0857908	0.0560039
548	0.792331	0.658957	0.283602	0.0883147	0.0579538
547.5	0.810633	0.673954	0.290354	0.0908958	0.0599675
547	0.828779	0.688875	0.297064	0.0934929	0.0620193
546.5	0.846838	0.703731	0.303758	0.0961554	0.0641254
546	0.86472	0.718437	0.310428	0.0988695	0.0663045
545.5	0.882454	0.73301	0.317095	0.101636	0.0685245
545	0.899995	0.747401	0.323731	0.104438	0.0708102
544.5	0.91729	0.761623	0.330318	0.107276	0.0731699
544	0.934354	0.775613	0.336866	0.110154	0.0755854
543.5	0.951117	0.789406	0.34333	0.113098	0.0780611
543	0.967586	0.80294	0.34975	0.116107	0.0806128
542.5	0.983766	0.816266	0.356119	0.119177	0.0832413
542	0.999556	0.829292	0.36241	0.122288	0.0859248
541.5	1.01497	0.842045	0.368612	0.125442	0.0886594
541	1.02997	0.854477	0.374742	0.128636	0.0914452
540.5	1.04458	0.866603	0.380802	0.131883	0.0943126
540	1.05871	0.878356	0.386767	0.135161	0.0972486
539.5	1.07242	0.889784	0.392681	0.138518	0.100267
539	1.08565	0.900821	0.398513	0.141915	0.103352
538.5	1.09838	0.911474	0.404242	0.145364	0.10649
538	1.11069	0.92175	0.409893	0.148866	0.109691
537.5	1.12251	0.93169	0.415444	0.152415	0.112955
537	1.13389	0.941315	0.420908	0.156029	0.116302
536.5	1.1448	0.950539	0.426271	0.159667	0.11969
536	1.15522	0.959432	0.431553	0.163346	0.12315
535.5	1.1652	0.96798	0.436778	0.16708	0.12669
535	1.17478	0.976194	0.441942	0.170868	0.130308
534.5	1.18388	0.984133	0.447069	0.174717	0.134009
534	1.19255	0.991714	0.452093	0.178615	0.137759
533.5	1.20087	0.999	0.457085	0.182578	0.141609
533	1.20878	1.00601	0.462019	0.186601	0.145531
532.5	1.2163	1.01272	0.466903	0.19067	0.149514
532	1.22343	1.01916	0.471723	0.194809	0.153553
531.5	1.23023	1.02534	0.476495	0.199001	0.157662
531	1.23674	1.03133	0.481267	0.203264	0.161875
530.5	1.2429	1.03706	0.485996	0.207581	0.166155
530	1.24887	1.04259	0.490705	0.211961	0.170499
529.5	1.25453	1.04794	0.495387	0.216391	0.174923
529	1.25998	1.05313	0.500054	0.220888	0.179434
528.5	1.26523	1.05816	0.504744	0.225465	0.184017
528	1.27024	1.06305	0.509406	0.230116	0.188679
527.5	1.27514	1.06782	0.514109	0.234832	0.193423
527	1.27985	1.07249	0.518795	0.239607	0.198224
526.5	1.28436	1.07703	0.523507	0.244436	0.203086
526	1.28876	1.08147	0.528212	0.249328	0.208027
525.5	1.29306	1.08584	0.532939	0.254285	0.21306
525	1.29728	1.09018	0.537704	0.259315	0.218178
524.5	1.3014	1.09442	0.542482	0.264421	0.223362
524	1.30545	1.09863	0.547295	0.2696	0.228614
523.5	1.30939	1.1028	0.552134	0.274843	0.233948
523	1.31327	1.10692	0.557011	0.28015	0.239346
522.5	1.31712	1.11102	0.561914	0.285546	0.244811
522	1.3209	1.1151	0.566855	0.290997	0.250334
521.5	1.32468	1.11917	0.571825	0.296513	0.255915
521	1.32843	1.1232	0.576838	0.302083	0.26157
520.5	1.33214	1.12724	0.581892	0.307731	0.26731
520	1.3358	1.13124	0.586996	0.31344	0.27313
519.5	1.3394	1.13519	0.592105	0.319173	0.278982
519	1.34293	1.13913	0.59726	0.324982	0.28491
518.5	1.34645	1.14302	0.602425	0.330857	0.290879
518	1.34991	1.14693	0.607647	0.336793	0.296917
517.5	1.35329	1.15079	0.612858	0.342772	0.302997
517	1.35661	1.1546	0.618091	0.348785	0.309138
516.5	1.35986	1.15836	0.623339	0.354844	0.315324
516	1.36306	1.16207	0.628621	0.36095	0.321558
515.5	1.36614	1.1657	0.633886	0.367105	0.327836
515	1.36911	1.16925	0.639129	0.373277	0.334137
514.5	1.37198	1.17272	0.644382	0.379475	0.340469
514	1.37468	1.17605	0.649634	0.385695	0.34685
513.5	1.37728	1.1793	0.654869	0.391936	0.353277
513	1.3797	1.18243	0.660081	0.398217	0.359754
512.5	1.38193	1.18544	0.66525	0.404517	0.366238
512	1.38401	1.18834	0.670409	0.410832	0.372758
511.5	1.38584	1.19105	0.675513	0.417172	0.379279
511	1.38748	1.19361	0.680595	0.423558	0.385826
510.5	1.38891	1.19597	0.685593	0.42993	0.392379
510	1.39166	1.20033	0.692336	0.436607	0.399158
509.5	1.39262	1.20236	0.697295	0.443096	0.405878
509	1.39333	1.20416	0.70221	0.44959	0.412596
508.5	1.39377	1.20576	0.707051	0.456086	0.419341
508	1.3939	1.2071	0.71183	0.462564	0.426081
507.5	1.39374	1.20827	0.716514	0.469034	0.432815
507	1.39326	1.20914	0.721104	0.4755	0.439538
506.5	1.39243	1.20977	0.725601	0.48196	0.446279
506	1.3913	1.21011	0.729999	0.488425	0.453006
505.5	1.38984	1.21021	0.734306	0.494854	0.459717
505	1.38804	1.21005	0.738525	0.501253	0.466418
504.5	1.38597	1.20961	0.742631	0.507633	0.473109
504	1.3835	1.20886	0.746643	0.513982	0.479792
503.5	1.38069	1.20787	0.750533	0.520307	0.486459
503	1.37757	1.20664	0.754311	0.526618	0.49311
502.5	1.37414	1.20515	0.757967	0.532898	0.499754
502	1.37035	1.20336	0.761516	0.539124	0.506352
501.5	1.36626	1.2013	0.764946	0.545294	0.512904
501	1.3619	1.199	0.768273	0.551445	0.519451
500.5	1.35716	1.19646	0.771498	0.55756	0.525976
500	1.35214	1.19364	0.77462	0.563653	0.532459
499.5	1.34683	1.1906	0.77762	0.569691	0.538927
499	1.3413	1.18735	0.780513	0.575691	0.545378
498.5	1.33541	1.18388	0.783325	0.581657	0.551796
498	1.3293	1.18017	0.786025	0.587594	0.558205
497.5	1.32293	1.17622	0.788625	0.593476	0.564567
497	1.3163	1.17208	0.791144	0.599348	0.57091
496.5	1.30942	1.16774	0.793562	0.6052	0.57721
496	1.30234	1.16317	0.795862	0.611022	0.583459
495.5	1.29498	1.15839	0.798082	0.616784	0.589692
495	1.28743	1.15346	0.800204	0.622504	0.595916
494.5	1.27968	1.14836	0.802241	0.628188	0.602087
494	1.27173	1.1431	0.804171	0.633807	0.608239
493.5	1.26363	1.13763	0.806035	0.639364	0.614343
493	1.25536	1.13203	0.807778	0.64488	0.620417
492.5	1.24695	1.12632	0.809446	0.650351	0.626398
492	1.23841	1.12051	0.811013	0.65574	0.632329
491.5	1.22977	1.11457	0.812497	0.661065	0.638188
491	1.22095	1.10852	0.813908	0.666278	0.643968
490.5	1.21208	1.10239	0.815236	0.67145	0.649665
490	1.20314	1.09617	0.816461	0.67652	0.655252
489.5	1.19416	1.08989	0.817602	0.681494	0.660777
489	1.18514	1.08355	0.818674	0.686375	0.666215
488.5	1.17607	1.07716	0.81965	0.691191	0.671542
488	1.16699	1.07075	0.820541	0.695885	0.676774
487.5	1.15788	1.06425	0.821356	0.700481	0.681908
487	1.14873	1.05772	0.822082	0.704973	0.686941
486.5	1.13952	1.05114	0.82275	0.709369	0.691837
486	1.13031	1.04454	0.823328	0.71369	0.696637
485.5	1.12111	1.03796	0.823858	0.717892	0.701365
485	1.11186	1.03131	0.824289	0.722003	0.705981
484.5	1.1026	1.02461	0.824634	0.726016	0.710497
484	1.09327	1.01788	0.82489	0.729923	0.714895
483.5	1.08391	1.01107	0.825092	0.73375	0.719194
483	1.0745	1.00422	0.825227	0.737465	0.723388
482.5	1.06506	0.997337	0.825273	0.741089	0.72752
482	1.0556	0.99041	0.825253	0.744612	0.731556
481.5	1.04604	0.983403	0.825138	0.748073	0.735467
481	1.03642	0.976293	0.824927	0.751409	0.739273
480.5	1.02677	0.969153	0.824652	0.754635	0.742987
480	1.01707	0.961939	0.824304	0.757774	0.746613
479.5	1.00733	0.954712	0.823862	0.760792	0.750127
479	0.997531	0.947431	0.823327	0.763721	0.753518
478.5	0.987662	0.940082	0.822702	0.766537	0.756805
478	0.977728	0.932671	0.822004	0.769266	0.759982
477.5	0.967717	0.925225	0.821203	0.771893	0.763054
477	0.957651	0.91769	0.820333	0.774419	0.76602
476.5	0.947543	0.910064	0.81936	0.776837	0.768887
476	0.937385	0.902394	0.818316	0.779145	0.771633
475.5	0.927175	0.894654	0.817179	0.781348	0.774273
475	0.916943	0.886849	0.815926	0.783446	0.776807
474.5	0.906658	0.878996	0.814582	0.785402	0.779217
474	0.896331	0.871114	0.813183	0.787258	0.781521
473.5	0.885977	0.863164	0.811659	0.789007	0.7837
473	0.875612	0.855166	0.810047	0.790653	0.785779
472.5	0.865224	0.847131	0.808352	0.792155	0.787727
472	0.854791	0.839074	0.806561	0.793567	0.789549
471.5	0.844342	0.830959	0.804691	0.79487	0.791282
471	0.83387	0.822802	0.802742	0.796061	0.792882
470.5	0.823377	0.814614	0.800672	0.797127	0.794356
470	0.812888	0.806415	0.798553	0.798065	0.795734
469.5	0.802359	0.798155	0.796313	0.798914	0.796963
469	0.791843	0.789909	0.794002	0.799628	0.798088
468.5	0.781389	0.781665	0.791618	0.800245	0.799092
468	0.770989	0.773407	0.789156	0.800724	0.80001
467.5	0.760592	0.76517	0.786661	0.801129	0.800811
467	0.750256	0.756956	0.784082	0.801428	0.8015
466.5	0.739952	0.748736	0.781456	0.801627	0.802054
466	0.72968	0.740542	0.778729	0.801753	0.802506
465.5	0.719469	0.73239	0.775971	0.801727	0.802871
465	0.709383	0.724275	0.773189	0.801633	0.803143
464.5	0.699353	0.716176	0.770299	0.801446	0.803285
464	0.689395	0.708107	0.767358	0.801139	0.803337
463.5	0.679556	0.700103	0.764382	0.80077	0.803298
463	0.669764	0.692128	0.761344	0.800298	0.803155
462.5	0.660052	0.68421	0.758279	0.799737	0.802911
462	0.650427	0.676361	0.755197	0.79911	0.802571
461.5	0.640841	0.668527	0.752051	0.798374	0.802131
461	0.631305	0.660705	0.748844	0.797547	0.801615
460.5	0.621822	0.652932	0.745602	0.796635	0.801021
460	0.612431	0.645174	0.742307	0.795648	0.800337
459.5	0.603095	0.637461	0.738952	0.794576	0.799545
459	0.593831	0.629801	0.735593	0.793445	0.798703
458.5	0.584625	0.622149	0.732157	0.792214	0.797764
458	0.575487	0.614539	0.728692	0.790912	0.79673
457.5	0.566409	0.606955	0.725205	0.789532	0.795619
457	0.557404	0.599398	0.721692	0.788106	0.794416
456.5	0.548454	0.591882	0.718115	0.786581	0.79314
456	0.539569	0.584407	0.714502	0.785002	0.791796
455.5	0.53076	0.577014	0.710895	0.783357	0.790356
455	0.522049	0.56968	0.707229	0.781641	0.788864
454.5	0.513449	0.562422	0.703601	0.779884	0.787339
454	0.504934	0.55524	0.699919	0.778081	0.785739
453.5	0.496541	0.548153	0.696264	0.776235	0.784114
453	0.488246	0.541137	0.692608	0.774339	0.782407
452.5	0.480069	0.534233	0.688939	0.772368	0.780643
452	0.472006	0.527411	0.685296	0.770424	0.778859
451.5	0.464055	0.520677	0.68162	0.768403	0.77704
451	0.456197	0.513978	0.677956	0.766322	0.775156
450.5	0.448427	0.507381	0.674254	0.764197	0.773213
450	0.43899	0.498917	0.66924	0.761192	0.770841
449.5	0.431158	0.492202	0.665403	0.758888	0.768703
449	0.423386	0.485518	0.661566	0.756532	0.76655
448.5	0.41568	0.478866	0.657705	0.754146	0.764339
448	0.408071	0.472267	0.653855	0.751718	0.762083
447.5	0.400521	0.465728	0.649984	0.749255	0.759785
447	0.393045	0.459237	0.646123	0.746769	0.757444
446.5	0.38565	0.452798	0.642248	0.744245	0.75506
446	0.378315	0.446402	0.638363	0.741655	0.752669
445.5	0.371026	0.440072	0.634478	0.73904	0.750216
445	0.363836	0.433779	0.630605	0.736408	0.747737
444.5	0.356669	0.427528	0.626726	0.733732	0.745197
444	0.34957	0.421332	0.622824	0.731009	0.74262
443.5	0.342563	0.4152	0.618956	0.728247	0.740009
443	0.335687	0.409167	0.615086	0.72549	0.737384
442.5	0.328902	0.403176	0.61122	0.722716	0.73474
442	0.322183	0.397267	0.607374	0.719947	0.732068
441.5	0.315598	0.39146	0.60355	0.717165	0.729409
441	0.309086	0.385725	0.599743	0.71437	0.726719
440.5	0.302697	0.380072	0.595982	0.71157	0.724032
440	0.2964	0.37448	0.592233	0.708745	0.721314
439.5	0.290224	0.368999	0.588504	0.705929	0.718612
439	0.284146	0.363595	0.58481	0.70311	0.715881
438.5	0.27818	0.35828	0.581124	0.700265	0.713124
438	0.272298	0.353058	0.577487	0.697453	0.710398
437.5	0.266519	0.347879	0.573851	0.694622	0.707635
437	0.260849	0.342778	0.570225	0.691763	0.704857
436.5	0.255261	0.33776	0.566651	0.688911	0.702087
436	0.249776	0.332791	0.563077	0.686039	0.699279
435.5	0.244365	0.327924	0.559516	0.683184	0.696477
435	0.23906	0.323114	0.555972	0.680291	0.693657
434.5	0.233845	0.318344	0.552449	0.677377	0.690825
434	0.228736	0.313675	0.54896	0.674491	0.688019
433.5	0.223724	0.309085	0.545483	0.671598	0.685192
433	0.218813	0.304622	0.542068	0.668724	0.682379
432.5	0.214024	0.30026	0.538676	0.66586	0.679573
432	0.209353	0.295977	0.53532	0.662994	0.676786
431.5	0.204802	0.291801	0.532025	0.660186	0.674019
431	0.200393	0.287743	0.528799	0.657412	0.671293
430.5	0.1961	0.283776	0.525611	0.654644	0.668593
430	0.191911	0.279884	0.522463	0.651896	0.665872
429.5	0.18784	0.276073	0.51936	0.649162	0.663178
429	0.183823	0.272331	0.516265	0.646408	0.660457
428.5	0.179881	0.268635	0.513175	0.643621	0.657733
428	0.175997	0.264985	0.510083	0.640834	0.654959
427.5	0.172161	0.261372	0.506961	0.638005	0.652168
427	0.168388	0.257792	0.503852	0.63517	0.649369
426.5	0.164667	0.254259	0.500749	0.632303	0.64651
426	0.161026	0.250778	0.497652	0.629403	0.643669
425.5	0.157401	0.247306	0.494533	0.626474	0.640746
425	0.153871	0.243893	0.491425	0.623506	0.637806
424.5	0.15035	0.240493	0.488303	0.620518	0.634803
424	0.146908	0.237156	0.485183	0.617531	0.631806
423.5	0.143508	0.233835	0.482048	0.614487	0.62876
423	0.140156	0.230561	0.478917	0.611404	0.625665
422.5	0.136842	0.227321	0.47577	0.608298	0.62256
422	0.133605	0.224131	0.472623	0.605164	0.619424
421.5	0.13042	0.220992	0.469473	0.60201	0.616271
421	0.127313	0.21791	0.466351	0.598892	0.613105
420.5	0.124257	0.214841	0.463184	0.595716	0.60991
420	0.121246	0.211828	0.460023	0.592513	0.606682
419.5	0.118302	0.20886	0.456887	0.589257	0.603426
419	0.115404	0.205925	0.453725	0.585992	0.600136
418.5	0.112573	0.203039	0.450586	0.582726	0.596835
418	0.109804	0.200173	0.44745	0.57945	0.593494
417.5	0.107075	0.197371	0.444305	0.576145	0.590157
417	0.104432	0.194589	0.441153	0.572852	0.586809
416.5	0.101867	0.191879	0.438059	0.569553	0.583455
416	0.0993748	0.189236	0.434998	0.566269	0.580145
415.5	0.0969802	0.186652	0.431966	0.56299	0.576847
415	0.0946606	0.184168	0.42899	0.559772	0.573562
414.5	0.0924462	0.18177	0.426106	0.556623	0.570361
414	0.0903421	0.179507	0.423288	0.553526	0.56722
413.5	0.0882935	0.177295	0.420468	0.550436	0.564061
413	0.0863319	0.175125	0.417705	0.547372	0.560941
412.5	0.0844223	0.173017	0.414963	0.54434	0.557813
412	0.0825636	0.170948	0.412232	0.541279	0.554712
411.5	0.0807596	0.168907	0.409502	0.538204	0.551575
411	0.0789989	0.166885	0.406754	0.535074	0.548386
410.5	0.0772619	0.16487	0.403955	0.531931	0.545162
410	0.0740304	0.160811	0.398108	0.525669	0.538904
409.5	0.0722892	0.158756	0.395163	0.522249	0.535436
409	0.0706117	0.156744	0.392208	0.518837	0.531923
408.5	0.0689482	0.154751	0.389218	0.515361	0.528361
408	0.0673372	0.152772	0.386238	0.511872	0.52481
407.5	0.0657596	0.150825	0.383261	0.508371	0.521222
407	0.0642114	0.148913	0.380276	0.504847	0.517619
406.5	0.0627117	0.147016	0.377292	0.501283	0.513979
406	0.061248	0.145161	0.374312	0.497737	0.51035
405.5	0.0598078	0.14334	0.371346	0.49418	0.506719
405	0.0584253	0.141529	0.36835	0.490545	0.503022
404.5	0.0570791	0.139732	0.365342	0.486905	0.499315
404	0.0557446	0.137954	0.36232	0.483248	0.495566
403.5	0.0544524	0.136209	0.359285	0.479565	0.491763
403	0.0531882	0.134457	0.356231	0.475828	0.487919
402.5	0.0519535	0.13275	0.353173	0.472084	0.48409
402	0.0507522	0.131044	0.35007	0.468295	0.480226
401.5	0.0495782	0.129357	0.347	0.464518	0.476325
401	0.048447	0.127715	0.343912	0.460701	0.472371
400.5	0.0473544	0.126093	0.340827	0.45685	0.468425
400	0.0462821	0.124474	0.337727	0.45299	0.464445
399.5	0.0452158	0.122845	0.334584	0.449046	0.460395
399	0.0441992	0.12127	0.331422	0.445147	0.456334
398.5	0.0432272	0.119715	0.328292	0.441207	0.452249
398	0.0422542	0.118179	0.325166	0.437216	0.448155
397.5	0.0413383	0.116667	0.322012	0.433219	0.444027
397	0.0404151	0.115142	0.318801	0.429154	0.43984
396.5	0.0395457	0.113641	0.315613	0.425088	0.435656
396	0.038678	0.112167	0.312413	0.421012	0.431462
395.5	0.0378399	0.110685	0.30922	0.416894	0.427247
395	0.0370269	0.109237	0.306011	0.412797	0.423003
394.5	0.0362678	0.107832	0.302802	0.408709	0.418762
394	0.0355242	0.106429	0.29956	0.404587	0.414489
393.5	0.0347954	0.105048	0.296352	0.400453	0.410218
393	0.0340971	0.103677	0.293132	0.396302	0.405938
392.5	0.0334347	0.102347	0.289943	0.392169	0.401653
392	0.0327919	0.101055	0.286764	0.388035	0.397367
391.5	0.0321818	0.0997637	0.283567	0.383894	0.393099
391	0.0315926	0.0984887	0.280375	0.379734	0.388825
390.5	0.031041	0.0972424	0.277203	0.375605	0.384544
390	0.0304974	0.0960157	0.274	0.371436	0.380256
389.5	0.0299725	0.0947642	0.270808	0.367257	0.375942
389	0.0294927	0.0936072	0.267674	0.36315	0.37171
388.5	0.0290419	0.0924676	0.264583	0.35907	0.367487
388	0.0286178	0.0913417	0.261488	0.354998	0.363263
387.5	0.028211	0.0902226	0.258401	0.350899	0.35906
387	0.0278464	0.0891225	0.255336	0.346835	0.354845
386.5	0.0275051	0.0880443	0.252269	0.342786	0.350635
386	0.0271673	0.0869894	0.249212	0.33871	0.346415
385.5	0.0268579	0.0859617	0.246167	0.334645	0.34217
385	0.0265729	0.0849196	0.243128	0.330593	0.337985
384.5	0.0262975	0.0839097	0.240068	0.326537	0.3338
384	0.0260545	0.0829218	0.237046	0.322517	0.329608
383.5	0.0258425	0.0819973	0.234079	0.318543	0.325463
383	0.0256481	0.0810658	0.23109	0.314537	0.321307
382.5	0.0254593	0.080146	0.228111	0.310514	0.317155
382	0.0252871	0.0792214	0.225099	0.306494	0.312982
381.5	0.0251461	0.0783218	0.222121	0.302511	0.308832
381	0.0250374	0.0774652	0.219196	0.298544	0.304682
380.5	0.0249322	0.0766025	0.216244	0.294548	0.300528
380	0.0248931	0.0757651	0.213312	0.290542	0.296382
379.5	0.0248434	0.0749688	0.210379	0.286541	0.292221
379	0.0248479	0.074186	0.20747	0.282552	0.288089
378.5	0.0248604	0.0734099	0.204521	0.278516	0.283938
378	0.0249066	0.0726845	0.201624	0.274494	0.279796
377.5	0.0249888	0.0719839	0.198739	0.270513	0.275671
377	0.0250962	0.0713056	0.195884	0.266568	0.271582
376.5	0.0252393	0.0706674	0.193086	0.262687	0.267552
376	0.025402	0.070044	0.190327	0.258854	0.263552
375.5	0.0255567	0.0694479	0.187603	0.255042	0.259602
375	0.0257962	0.0689183	0.184929	0.251325	0.255718
374.5	0.0260096	0.0683681	0.18225	0.247595	0.25183
374	0.0263013	0.0678831	0.179661	0.243953	0.248029
373.5	0.0266244	0.0674394	0.177109	0.240348	0.244269
373	0.0269557	0.067008	0.174606	0.236788	0.240532
372.5	0.0273307	0.0666025	0.172082	0.233247	0.236825
372	0.027754	0.0662645	0.16963	0.229741	0.233165
371.5	0.0282152	0.0659727	0.167222	0.226276	0.22954
371	0.0287268	0.0657249	0.164848	0.222829	0.225961
370.5	0.0292615	0.0655078	0.162491	0.219393	0.222384
370	0.0289915	0.0653352	0.161775	0.218232	0.221308
369.5	0.0295815	0.0651367	0.159396	0.214748	0.217622
369	0.0302873	0.0650353	0.157043	0.211248	0.214004
368.5	0.0310663	0.0650087	0.154692	0.207815	0.21043
368	0.0318544	0.0649415	0.152393	0.204364	0.206845
367.5	0.0327662	0.065059	0.150222	0.201063	0.203395
367	0.0336629	0.0651154	0.148074	0.197753	0.199912
366.5	0.0346783	0.0653067	0.145984	0.194544	0.19653
366	0.0357198	0.0654735	0.143894	0.191318	0.193127
365.5	0.036832	0.0657579	0.141905	0.188168	0.189771
365	0.0380057	0.0661052	0.139962	0.18507	0.186475
364.5	0.03928	0.0665328	0.138079	0.182039	0.183254
364	0.0406047	0.0669992	0.136212	0.179062	0.180099
363.5	0.0420116	0.0675683	0.134439	0.176104	0.176959
363	0.0434879	0.0682326	0.13273	0.173217	0.173894
362.5	0.0450524	0.068948	0.13106	0.170382	0.170894
362	0.0466909	0.0697333	0.129458	0.167574	0.167919
361.5	0.0483855	0.0706039	0.127888	0.164791	0.164974
361	0.0501538	0.0714695	0.126346	0.162064	0.162065
360.5	0.0519894	0.0724314	0.124881	0.159381	0.159229
360	0.0539412	0.0734782	0.123481	0.156756	0.156427
359.5	0.0559607	0.0746068	0.122176	0.154189	0.153715
359	0.0579888	0.0757595	0.120858	0.151641	0.151018
358.5	0.0601073	0.0770105	0.119648	0.149175	0.148391
358	0.062344	0.0783487	0.118497	0.146751	0.145762
357.5	0.0645836	0.0796741	0.117324	0.144378	0.143186
357	0.0668471	0.081067	0.11619	0.141999	0.140642
356.5	0.0691979	0.08252	0.115202	0.139722	0.138176
356	0.0716117	0.0840118	0.114219	0.137526	0.135757
355.5	0.0740513	0.0855443	0.113249	0.135296	0.133383
355	0.0765362	0.0871574	0.112364	0.133168	0.131065
354.5	0.0790571	0.0888089	0.111525	0.131075	0.128778
354	0.0816524	0.0905066	0.11076	0.12908	0.126565
353.5	0.0842564	0.0922334	0.110053	0.127143	0.124463
353	0.0868986	0.0940028	0.109367	0.125219	0.122343
352.5	0.0895959	0.095763	0.108748	0.123319	0.12028
352	0.0922587	0.0975329	0.10813	0.12149	0.11826
351.5	0.0949742	0.0993504	0.107558	0.119723	0.116307
351	0.0976926	0.101215	0.106995	0.117971	0.114375
350.5	0.100398	0.103076	0.106496	0.116261	0.112525
350	0.103145	0.105008	0.106081	0.114646	0.110781
